# Supplementary material for: COVID RADAR app: Description and validation of population surveillance of symptoms and behavior in relation to COVID-19
Source: PLoS One. 2021 Jun 30;16(6):e0253566. doi: 10.1371/journal.pone.0253566 (PMC8244909; doi:10.1371/journal.pone.0253566)
Supplement: S1 File — (DO) [file pone.0253566.s017.do]

cd\\vf-DataSafe\DataSafe$\div2\epid\COVIDRADAR_1016\incremental\Newfolder
local allfiles: dir . files "measurements-*.csv"

foreach file of local allfiles {
display "`file'"
preserve
import delimited using `file', clear
save temp, replace
restore
append using temp, force
}

renpfix membersscores
renpfix members
gen date2 = date(date, "YMD")
drop date
rename date2 date
format date %td

save "I:\ONDERZOEK\PROJECTEN\COVIDRADAR\Data\COVIDradarData\CoViDradarDataNEW.dta", replace
