# Supplementary material for: COVID RADAR app: Description and validation of population surveillance of symptoms and behavior in relation to COVID-19
Source: PLoS One. 2021 Jun 30;16(6):e0253566. doi: 10.1371/journal.pone.0253566 (PMC8244909; doi:10.1371/journal.pone.0253566)
Supplement: S2 File — (DO) [file pone.0253566.s018.do]

use "I:\ONDERZOEK\PROJECTEN\COVIDRADAR\Data\COVIDradarData\CoViDradarDataNEW.dta"

*Drop opt outs*
merge m:1 udid using "I:\ONDERZOEK\PROJECTEN\COVIDRADAR\Data\COVIDradarData\OptOutPts"
drop if _merge==3
drop _merge
generate Excluded=0
gen ExcludedDup=0

*generate unique_ID for missings uniqueIDs*
format %18.0g cdate
sort udid date werk
by udid date: gen n=_n if mi(unique_id)
replace unique_id=udid + string(n, "%03.0f") if mi(unique_id)
replace ExcludedDup=1 if n>1 & n<8
drop n

duplicates tag unique_id date, generate(tag)
by unique_id date werk, sort: gen n=_n
by unique_id date n, sort: gen nn=_n
replace ExcludedDup=1 if tag>0
replace ExcludedDup=0 if tag>0 & nn==1 & n==1
drop n nn tag

*Add Demographic data to PC, mark unreal PC-> Excludes*
merge m:1 pc using "I:\ONDERZOEK\PROJECTEN\COVIDRADAR\Data\COVIDradarData\InwonersaantalBevolkingsdichtheidGM.dta"
drop if _merge==2

replace Excluded=1 if _merge==1
drop _merge

generate ExcludedAll=0
replace ExcludedAll=1 if Excluded==1 | ExcludedDup==1

save "I:\ONDERZOEK\PROJECTEN\COVIDRADAR\Data\COVIDradarData\CoViDradarDataNEWwithExcludes.dta", replace

*AND CLEAN FURTHER using COVIDmasterCleanerNEW*
