# Supplementary material for: COVID RADAR app: Description and validation of population surveillance of symptoms and behavior in relation to COVID-19
Source: PLoS One. 2021 Jun 30;16(6):e0253566. doi: 10.1371/journal.pone.0253566 (PMC8244909; doi:10.1371/journal.pone.0253566)
Supplement: S3 File — (DO) [file pone.0253566.s019.do]

clear
cls

import delimited https://data.rivm.nl/covid-19/COVID-19_aantallen_gemeente_per_dag.csv
rename municipality_code gmcode1

/*add demographics per gemeente*/
merge m:m gmcode1 using "I:\ONDERZOEK\PROJECTEN\COVIDRADAR\Data\COVIDradarData\InwonersaantalBevolkingsdichtheidGM.dta"
keep if _merge==3
drop _merge

sort date_of_publication 
by date_of_publication : egen totcases = sum(total_reported)
by date_of_publication : gen ni = _n
drop if ni!=1
drop security_region_code date_of_report municipality_name province  security_region_name municipal_health_service roaz_region hospital_admission deceased ni total_reported perkm2 regios
gen date = date(date_of_publication,"YMD")
format %td date
drop date_of_publication

/*THINK OF SAVING WITH DIFFERENT NAME IF USED TUSSENSTAP*/

save I:\ONDERZOEK\PROJECTEN\COVIDRADAR\Data\COVIDradarData\DataRIVM\RIVMdataALLNEWEST, replace

/*per week per gemeente*/
import delimited https://data.rivm.nl/covid-19/COVID-19_aantallen_gemeente_per_dag.csv
rename municipality_code gmcode1

/*add demographics per gemeente*/
merge m:m gmcode1 using "I:\ONDERZOEK\PROJECTEN\COVIDRADAR\Data\COVIDradarData\InwonersaantalBevolkingsdichtheidGM.dta"
keep if _merge==3
drop _merge

gen date = date(date_of_publication,"YMD")
format %td date
drop date_of_publication
gen week = wofd(date)
format week %tw
sort week gmcode1
by week gmcode1: egen totcases = sum(total_reported)
by week gmcode1: egen tothosp = sum(hospital_admission)
by week gmcode1: egen totdead = sum(deceased)
gen COVIDcapitaRIVM=totcases/inwonersgemeente
gen HOSPcapitaRIVM=tothosp/inwonersgemeente
gen DEADcapitaRIVM=totdead/inwonersgemeente

by week gmcode1: gen ni = _n
gen weeknummer=week-3119
drop if ni!=1
drop security_region_code security_region_name municipal_health_service roaz_region ni total_reported hospital_admission deceased gmcode2 buurt20202 wijk20202 gemeente20202 pr2 vrcode2 regios
format %tdCCYY-NN-DD date


save I:\ONDERZOEK\PROJECTEN\COVIDRADAR\Data\COVIDradarData\DataRIVM\RIVMdataWeekGemeenteNEWEST, replace


/*per dag per VR*/
sort security_region_code date_of_publication 
by security_region_code date_of_publication : egen totcases = sum(total_reported)
by security_region_code date_of_publication : gen ni = _n
drop if ni!=1
drop date_of_report municipality_code municipality_name province  security_region_name municipal_health_service roaz_region hospital_admission deceased ni total_reported aantalinwGM perkm2 regios 
gen date = date(date_of_publication,"YMD")
format %td date
drop date_of_publication
drop if mi(security_region_code)

gen VRnum = substr(security_region_code, 3, 2)
destring VRnum, replace
save "I:\ONDERZOEK\PROJECTEN\COVIDRADAR\Data\COVIDradarData\DataRIVM\perVRrecent.dta", replace


/*per dag per Province*/
import delimited https://data.rivm.nl/covid-19/COVID-19_aantallen_gemeente_per_dag.csv
rename municipality_code gmcode1
drop if mi(province)
sort province date_of_publication 
by province date_of_publication : egen totcases = sum(total_reported)
by province date_of_publication : gen ni = _n
drop if ni!=1
rename province pr1
replace pr1="Friesland" if pr1=="FryslÃ¢n"

gen date = date(date_of_publication,"YMD")
format %td date
drop date_of_report date_of_publication gmcode1 municipality_name security_region_code security_region_name municipal_health_service roaz_region total_reported hospital_admission deceased ni

gen week = wofd(date)
format week %tw

sort week pr1
by week pr1: egen CovidCasesWPr=sum(totcases)
by week pr1: gen n=_n
keep if n==1
drop n totcases

save "I:\ONDERZOEK\PROJECTEN\COVIDRADAR\Data\COVIDradarData\DataRIVM\perProvincerecent.dta", replace

*Cummulatief Covid per capita per gemeente*
drop if mi(gmcode1)
drop _merge
by gmcode1, sort: egen cumCovidCaseCount=sum( total_reported)
by gmcode1: gen n=_n
keep if n==1
generate CovidCaseCountCapit= cumCovidCaseCount/ inwonersgemeente
generate CovidCaseCountCapitperthousant=CovidCaseCountCapit*1000
save "I:\ONDERZOEK\PROJECTEN\COVIDRADAR\Data\COVIDradarData\DataRIVM\cumCovidGemeente.dta", replace


*Maak csv voor qgis*
import delimited "I:\ONDERZOEK\PROJECTEN\COVIDRADAR\Data\COVIDradarData\COVID-19_aantallen_gemeente_per_dag.csv"
rename municipality_code gmcode1
gen date = date(date_of_publication,"YMD")
format %tdCCYY-NN-DD date
keep gmcode date total_reported municipality_name
export delimited using "H:\Roaming\Desktop\covidday.csv", replace


*per week per gemeente*
import delimited "I:\ONDERZOEK\PROJECTEN\COVIDRADAR\Data\COVIDradarData\COVID-19_aantallen_gemeente_per_dag.csv"
rename municipality_code gmcode1

gen date = date(date_of_publication,"YMD")
format %td date
drop date_of_publication
gen week = wofd(date)
format week %tw
sort week gmcode1
by week gmcode1: egen totcases = sum(total_reported)
by week gmcode1: gen ni = _n
drop if ni!=1
drop security_region_code security_region_name municipal_health_service roaz_region ni total_reported hospital_admission deceased

sort gemeente20201 week
tsset gemeente20201 week, weekly
tssmooth ma totcasesweek= totcases, window(2 0 0)
by gemeente20201: gen futerechange=totcases[n+1]/totcasesweek
by gemeente20201: replace futerechange=0 if mi(futerechange) & totcases[n+1]==0
by gemeente20201: replace futerechange=1 if mi(futerechange) & totcases[n+1]>0
gen COVIDgemeente=1 if futerechange>1
replace COVIDgemeente=0 if futerechange<=1

save "I:\ONDERZOEK\PROJECTEN\COVIDRADAR\Data\COVIDradarData\DataRIVM\WeekGemeenteRIVM.dta", replace 

*per week per gehele land*
import delimited "I:\ONDERZOEK\PROJECTEN\COVIDRADAR\Data\COVIDradarData\COVID-19_aantallen_gemeente_per_dag.csv"
rename municipality_code gmcode1

gen date = date(date_of_publication,"YMD")
format %td date
drop date_of_publication
gen week = wofd(date)
format week %tw
sort week 
by week : egen totcases = sum(total_reported)
by week : gen ni = _n
drop if ni!=1
drop security_region_code security_region_name municipal_health_service roaz_region ni total_reported hospital_admission deceased

save "I:\ONDERZOEK\PROJECTEN\COVIDRADAR\Data\COVIDradarData\DataRIVM\WeekLand.dta", replace

*maak variabele change/verandering tov eerdere tijdsperiode*
sort gmcode1 week
by gmcode1: gen n=_n
by gmcode1: gen change=totcases/totcases[n-1] if n!=1
replace change=0 if n==1
replace change=0 if mi(change) & totcases==0
replace change=1 if mi(change)
