# Supplementary material for: COVID RADAR app: Description and validation of population surveillance of symptoms and behavior in relation to COVID-19
Source: PLoS One. 2021 Jun 30;16(6):e0253566. doi: 10.1371/journal.pone.0253566 (PMC8244909; doi:10.1371/journal.pone.0253566)
Supplement: S4 File — (DO) [file pone.0253566.s020.do]

/* STEP A: make pc integer, clean age, flag dates with reminder*/

use"I:\ONDERZOEK\PROJECTEN\COVIDRADAR\Data\COVIDradarData\CoViDradarDataNEWwithExcludes.dta"

recast int pc
replace age="06-11" if age=="6-11"
merge m:1 date using "I:\ONDERZOEK\PROJECTEN\COVIDRADAR\Data\COVIDradarData\Reminderday.dta"
drop _merge n N 

/*tussenstap: Label VR*/
replace vrcode1="Groningen" if vrcode1=="VR01"
replace vrcode1="Friesland" if vrcode1=="VR02"
replace vrcode1="Drenthe" if vrcode1=="VR03"
replace vrcode1="IJsselland" if vrcode1=="VR04"
replace vrcode1="Twente" if vrcode1=="VR05"
replace vrcode1="Noord- en Oost Gelderland" if vrcode1=="VR06"
replace vrcode1="Gelderland-Midden" if vrcode1=="VR07"

replace vrcode1="Gelderland-Zuid" if vrcode1=="VR08"
replace vrcode1="Utrecht" if vrcode1=="VR09"
replace vrcode1="Noord-Holland-Noord" if vrcode1=="VR10"
replace vrcode1="Zaanstreek-Waterland" if vrcode1=="VR11"
replace vrcode1="Kennemerland" if vrcode1=="VR12"
replace vrcode1="Amsterdam-Amstelland" if vrcode1=="VR13"
replace vrcode1="Gooi en Vechtstreek" if vrcode1=="VR14"
replace vrcode1="Haaglanden" if vrcode1=="VR15"
replace vrcode1="Hollands Midden" if vrcode1=="VR16"
replace vrcode1="Rotterdam-Rijnmond" if vrcode1=="VR17"
replace vrcode1="Zuid-Holland-Zuid" if vrcode1=="VR18"
replace vrcode1="Zeeland" if vrcode1=="VR19"
replace vrcode1="Midden en West-Brabant" if vrcode1=="VR20"
replace vrcode1="Brabant-Noord" if vrcode1=="VR21"
replace vrcode1="Brabant-Zuidoost" if vrcode1=="VR22"
replace vrcode1="Limburg-Noord" if vrcode1=="VR23"
replace vrcode1="Zuid-Limburg" if vrcode1=="VR24"
replace vrcode1="Flevoland" if vrcode1=="VR25"

/*STEP  B: Add profession to all observations of 1 user */
gen profession1=1 if profession=="catering"
replace profession1=2 if profession=="education"
replace profession1=3 if profession=="hcpro"
replace profession1=4 if profession=="other"
replace profession1=5 if profession=="other_contact"
sort unique_id profession1
by unique_id: gen n=_n
preserve
drop if n!=1
keep unique_id profession1 profession
gen prof=profession1
save "I:\ONDERZOEK\PROJECTEN\COVIDRADAR\Data\Suggesties Willian\professiondata.dta", replace
restore
merge m:1 unique_id using "I:\ONDERZOEK\PROJECTEN\COVIDRADAR\Data\Suggesties Willian\professiondata.dta"
drop _merge
drop profession1
replace profession="catering" if prof==1
replace profession="education" if prof==2
replace profession="hcpro" if prof==3
replace profession="other" if prof==4
replace profession="other_contact" if prof==5
drop prof n 

/* STEP C Make Hcpro more complete*/
gen hcpronum=0 if hcpro=="no"
replace hcpronum=1 if hcpro=="yes"
sort unique_id hcpronum
by unique_id: gen n1=_n
preserve
drop if n1!=1
gen hcpro1=hcpronum
keep hcpro1 unique_id 
save "I:\ONDERZOEK\PROJECTEN\COVIDRADAR\Data\Suggesties Willian\hcprodata.dta", replace
restore
merge m:1 unique_id using "I:\ONDERZOEK\PROJECTEN\COVIDRADAR\Data\Suggesties Willian\hcprodata.dta"
drop _merge
replace hcpro="no" if hcpro1==0
replace hcpro="yes" if hcpro1==1
drop hcpro1 hcpronum n1
gen hcpronum=0 if hcpro=="no"
replace hcpronum=1 if hcpro=="yes"

/*STEP D Numbersymptoms Asympt*/
gen vermoeidheidextreme=1 if vermoeidheid==2
replace vermoeidheidextreme=0 if mi(vermoeidheidextreme)
replace vermoeidheid=0 if mi(vermoeidheid)
replace vermoeidheid=1 if vermoeidheid>1
replace hoofdpijn=0 if mi(hoofdpijn)
gen numbersymp=hoesten+keelpijn+koorts+kortademig+maagdarm+borstkas+ogen+geur+hoofdpijn+vermoeidheidextreme
gen asymp=1 if numbersymp==0
replace asymp=0 if mi(asymp)

/*STEP E Categorice personen before 2 juli*/
replace personen=1 if personen>0 & personen<11 & date<22098
replace personen=2 if personen>10 & personen<31 & date<22098
replace personen=3 if personen>30 & personen<50 & date<22098
replace personen=4 if personen>49 & date<22098
replace personen=1 if personen>4 & personen<11 & date>22097 
replace personen=2 if personen>10 & personen<31 & date>22097

/*STEP F Categorice vakantie*/
generate vakantieCAT=0 if vakantie=="0"
replace vakantieCAT=2 if vakantie=="WORLD"
replace vakantieCAT=1 if vakantie!="0" & vakantie!="WORLD" & !mi(vakantie)

/*STEP G Gen num cat age*/
generate agenum=0 if age=="0-5"
replace agenum=1 if age=="06-11"
replace agenum=2 if age=="12-18"
replace agenum=3 if age=="19-29"
replace agenum=4 if age=="30-39"
replace agenum=5 if age=="40-49"
replace agenum=6 if age=="50-59"
replace agenum=7 if age=="60-69"
replace agenum=8 if age=="70-79"
replace agenum=9 if age=="80+"

/*STEP H GEn num cat prof*/
gen professionnum=1 if profession=="catering"
replace professionnum=2 if profession=="education"
replace professionnum=3 if profession=="hcpro"
replace professionnum=4 if profession=="other"
replace professionnum=5 if profession=="other_contact"

/*STEP I Gen num cat gender*/
generate gendernum=1 if gender=="f"
replace gendernum=0 if gender=="m"
replace gendernum=2 if gender=="o"
replace gendernum=2 if gender==" "
replace gendernum=2 if gender=="n"

/*perweekanalyse*/
gen week = wofd(date)
format week %tw
gen dayoftheweek=dow(date)

/*CREATE MAXIMUMS FOR CONTINU*/
replace nabij=0 if mi(nabij)
replace nabij=50 if nabij>50
replace gesproken=0 if mi(gesproken)
replace gesproken=50 if gesproken >50
replace uithuis=0 if mi(uithuis)
replace uithuis=24 if uithuis>24
replace bezoek=0 if mi(bezoek)
replace bezoek=50 if bezoek>50
replace werk=0 if mi(werk)

/* STEP J Make variable realfirsttimecovid*/
sort unique_id cdate
gen realfirsttimecovid = 0
by unique_id: gen sumcovid = sum(covid)
by unique_id: egen esumcovid = sum(covid)
replace realfirsttimecovid = 1 if sumcovid==1 & esumcovid>1 & covid==1 & date>22022
drop esumcovid sumcovid 

/*STEP K Ooitpositief*/
sort unique_id cdate
by unique_id: egen ooitpos = sum(realfirsttimecovid)
replace ooitpos= 1 if ooitpos >0

*Comprimeren data*
drop ID optout
recast int numbersymp  vakantieCAT agenum professionnum dayoftheweek date cdate week gemeente20201 gemeente20202
recast byte Excluded ExcludedDup ExcludedAll asymp vermoeidheidextreme realfirsttimecovid ooitpos reminderday 

save "I:\ONDERZOEK\PROJECTEN\COVIDRADAR\Data\COVIDradarData\CoViDradarDataNEWwithExcludesCleaned.dta", replace

*Alleen bij individuele data*
drop realfirsttimecovid ooitpos 
keep if ExcludedAll==0

/* STEP J Make variable realfirsttimecovid*/
sort unique_id cdate
gen realfirsttimecovid = 0
by unique_id: gen sumcovid = sum(covid)
by unique_id: egen esumcovid = sum(covid)
replace realfirsttimecovid = 1 if sumcovid==1 & esumcovid>1 & covid==1 & date>22020
drop esumcovid sumcovid 

/*STEP K Ooitpositief*/
sort unique_id cdate
by unique_id: egen ooitpos = sum(realfirsttimecovid)
replace ooitpos= 1 if ooitpos >0

/* STEP L Select timewindow around REALfirsttimecovid*/
sort unique_id date
by unique_id: gen realobsnum=_n
by unique_id: gen realCOVIDdate=date if realfirsttimecovid==1
egen realtd=min(realCOVIDdate), by (unique_id)
gen realdif=date-realtd

drop Excluded ExcludedDup ExcludedAll realobsnum realCOVIDdate realtd
recast byte realfirsttimecovid ooitpos 

*gen casedifinition*
sort unique_id date
by unique_id: gen NobsUSER=_N
by unique_id: gen nobsUSER=_n
	foreach v of varlist hoesten-geur{ 
by unique_id: gen sum`v' = sum(`v')
gen new`v' = 1 if sum`v'==1 & `v'==1 
replace new`v'=0 if nobsUSER<2
replace new`v'=0 if mi(new`v')
drop sum`v' 
	}
gen newsymp=newhoesten+newkeelpijn+newkoorts +newkortademig + newmaagdarm + newborstkas +newogen + newgeur
replace newsymp=1 if newsymp>1

	gen CLI=1 if koorts==1 | newkortademig==1 | newhoesten==1 | newgeur==1
	replace CLI=1 if realdif==0
	replace CLI=1 if newsymp>0 & contact==1
	replace CLI=0 if mi(CLI)

	gen CLI1=1 if koorts==1 | newkortademig==1 | newhoesten==1 | newgeur==1
	replace CLI1=1 if realdif==0
	replace CLI1=0 if mi(CLI1)

	gen CLI2=1 if koorts==1 | newkortademig==1 | newhoesten==1 | newgeur==1
	replace CLI2=0 if mi(CLI2)
	
	
sort unique_id date
by unique_id: gen obsnum=_n
by unique_id: gen totalobsnum=_N
by unique_id: gen startdate=date if obsnum==1
by unique_id: gen lastdate=date if obsnum==totalobsnum
egen startdaten=min(startdate), by (unique_id)
egen stopdaten=min(lastdate), by (unique_id)
gen period=stopdaten-startdaten+1
by unique_id: gen idn=_n`'
by unique_id: gen newid = 1 if _n==1
replace newid = sum(newid)

gen meanobsday=period/totalobsnum
by unique_id: gen gapdates=date-date[idn-1]
replace gapdates=0 if mi(gapdates)
by unique_id: egen maxgapdates=max(gapdates)
by unique_id: egen meangapdates=mean(gapdates)

*Gen firsttime negative*
sort unique_id date
gen realfirstnegative = 0
gen negatest=1 if covid==3
replace negatest=0 if mi(negatest)
by unique_id: gen sumcovid = sum(negatest)
by unique_id: egen esumcovid = sum(negatest)
replace realfirstnegative= 1 if sumcovid==1 & esumcovid>1 & negatest==1 & date>22287
drop esumcovid sumcovid negatest
by unique_id: egen ooitneg=sum(realfirstnegative)


*Gen window surrounding negatest*
sort unique_id date
by unique_id: gen realnegaCOVIDdate=date if realfirstnegative==1
egen realnegatd=min(realnegaCOVIDdate), by (unique_id)
gen realnegadif=date-realnegatd
drop realnegaCOVIDdate realnegatd

	
save "I:\ONDERZOEK\PROJECTEN\COVIDRADAR\Data\COVIDradarData\CoViDradarDataNEWwithoutExcludesCleaned.dta", replace
