# Supplementary material for: COVID RADAR app: Description and validation of population surveillance of symptoms and behavior in relation to COVID-19
Source: PLoS One. 2021 Jun 30;16(6):e0253566. doi: 10.1371/journal.pone.0253566 (PMC8244909; doi:10.1371/journal.pone.0253566)
Supplement: S5 File — (DO) [file pone.0253566.s021.do]

/*includes vs Excludes, eerst de excludes*/
use  "I:\ONDERZOEK\PROJECTEN\COVIDRADAR\Data\COVIDradarData\CoViDradarDataNEWwithExcludesCleaned.dta"

tabulate ExcludedAll
ssc instal tabmult
tabmult, cat(gender profession age ooitpos hoesten-hoofdpijn asymp contact werk personen sport) cont(bezoek nabij uithuis gesproken) by(ExcludedAll) save(I:\ONDERZOEK\PROJECTEN\COVIDRADAR\Descriptives Article\Figures\Supplementes\TableExclmeans.xls) statcont(mean count sd) replace
tabulate hcpro ExcludedAll

drop n 

*Only Includes*
clear
use  "I:\ONDERZOEK\PROJECTEN\COVIDRADAR\Data\COVIDradarData\CoViDradarDataNEWwithoutExcludesCleaned.dta" 

*Observaties over de tijd en regio (Results: figure 1)*
sort date
by date: gen n=_n
by date: gen aantaldagobs=_N
label variable aantaldagobs "Number of daily observations"
twoway (bar aantaldagobs date if n==1), xtitle("")   
graph export "I:\ONDERZOEK\PROJECTEN\COVIDRADAR\Descriptives Article\Figures\Figure3aDailyObs.tif", as(tif)   width(1600) height(1200)replace
drop n

*(Results: figure 2)*
sort date pr1
by date pr1: gen aantaldagobsPR=_N
gen PRobsPerCapita=aantaldagobsPR/inwonersprovince
by date pr1: gen n=_n
label variable PRobsPerCapita "Number of daily observations per capita per province"
twoway (bar PRobsPerCapita date if n==1), by(pr1, note("")) ylabel(, angle(horizontal)) xlabel(, angle(45)) xtitle("") 
graph export "I:\ONDERZOEK\PROJECTEN\COVIDRADAR\Descriptives Article\Figures\Figure3bNumberObsPerProv.tif", as(tif)   width(1600) height(1200) replace
drop n

*Analyse aantal en soort gebruiker Results figure 3 and \4*
sort unique_id
by unique_id: gen AantalObsUser=_N
by unique_id: gen n=_n
preserve
keep if n==1

label variable AantalObsUser "Number of observations per User"
histogram AantalObsUser, discrete frequency ylabel(, angle(horizontal) format(%5.0f))
graph export "I:\ONDERZOEK\PROJECTEN\COVIDRADAR\Descriptives Article\Figures\Figure3cObsperUser.tif", as(tif)   width(1600) height(1200) replace 

summarize AantalObsUser, detail  
graph bar (count), over(gender) over(age)
graph export "I:\ONDERZOEK\PROJECTEN\COVIDRADAR\Descriptives Article\Figures\agegenderobs.tif", as(tif)   width(1600) height(1200) replace 


*Table 1a about users*
codebook date
codebook unique_id
ssc instal tabmult
tabmult, cat(gender profession age) by(ooitpos) save(I:\ONDERZOEK\PROJECTEN\COVIDRADAR\Descriptives Article\Figures\Table1pos.xls) replace
tabulate ooitpos
tabulate hcpro ooitpos

*tabmult, cat(gender profession age) by(ooitneg) save(I:\ONDERZOEK\PROJECTEN\COVIDRADAR\Descriptives Article\Figures\Table1nega.xls) replace
*tabulate ooitneg
*tabulate hcpro ooitneg


restore
drop n

sort age gender
ssc instal egenmore
by age gender: egen frequency=nvals(unique_id)
by age gender: gen frequencyn=_n
keep if frequencyn==1
keep age gender frequency
export excel using "I:\ONDERZOEK\PROJECTEN\COVIDRADAR\Descriptives Article\Figures\AgeGender.xls", firstrow(variables) replace
clear

use  "I:\ONDERZOEK\PROJECTEN\COVIDRADAR\Data\COVIDradarData\CoViDradarDataNEWwithoutExcludesCleaned.dta" 

sort date
foreach v of varlist contact-hoofdpijn{ 
by date: egen prop`v' = mean(`v')
}
by date: egen propextremevermoeid = mean(vermoeidheidextreme)
foreach v of varlist werk-gesproken{ 
by date: egen prop`v' = mean(`v')
}
by date: egen propopenbaar = mean(openbaar)
by date: egen propasymp = mean(asymp)
by date: egen propnsymp = mean(numbersymp)

keep if !mi(realdif)

generate difnabij=nabij-propnabij if !mi(realdif)
generate difuithuis=uithuis-propuithuis if !mi(realdif)
generate difwerk=werk-propwerk if !mi(realdif)
generate difcontact=contact-propcontact if !mi(realdif)
generate difbezoek=bezoek-propbezoek if !mi(realdif)
generate difgesproken=gesproken-propgesproken if !mi(realdif)
generate difopenbaar=openbaar-propopenbaar if !mi(realdif)
generate difhoesten=hoesten-prophoesten if !mi(realdif)
generate difkeelpijn=keelpijn-propkeelpijn if !mi(realdif)
generate difkoorts=koorts-propkoorts if !mi(realdif)
generate difkortademig=kortademig-propkortademig if !mi(realdif)
generate difmaagdarm=maagdarm-propmaagdarm if !mi(realdif)
generate difborstkas=borstkas-propborstkas if !mi(realdif)
generate difogen=ogen-propogen if !mi(realdif)
generate difgeur=geur-propgeur if !mi(realdif)
generate difhoofdpijn=hoofdpijn-prophoofdpijn if !mi(realdif)
generate difextreemvermoeidheid=vermoeidheidextreme-propextremevermoeid if !mi(realdif)
generate difvermoeidheid=vermoeidheid-propvermoeidheid if !mi(realdif)
generate difasymp=asymp-propasymp if !mi(realdif)
generate difnsymp=numbersymp-propnsymp if !mi(realdif)

label variable difhoesten "{&Delta}Proportion Cough"
label variable difkeelpijn "{&Delta}Proportion Sore throat"
label variable difkoorts "{&Delta}Proportion Fever"
label variable difkortademig "{&Delta}Proportion Short of breath"
label variable difmaagdarm "{&Delta}Proportion GI symptoms"
label variable difborstkas "{&Delta}Proportion Pain in chest"
label variable difogen "{&Delta}Proportion Swollen eyes"
label variable difgeur "{&Delta}Proportion Loss of smell"
label variable difhoofdpijn "{&Delta}Proportion Headache"
label variable difvermoeidheid "{&Delta}Proportion Fatigue"
label variable difextreemvermoeidheid "{&Delta}Proportion Extreme fatigue"
label variable difasymp "{&Delta}Proportion Asymptomatic"
label variable difnsymp "{&Delta}Mean number of symptoms"
label variable difopenbaar "{&Delta}Proportion going to public building"
label variable difnabij "{&Delta}People within 1.5m"
label variable difuithuis "{&Delta}Hours outside the house"
label variable difbezoek "{&Delta}Visitors received"
label variable difgesproken "{&Delta}People spoken with <1.5m"
label variable difcontact "{&Delta}Proportion with contact with Coronapatient"
label variable difwerk "{&Delta}Proportion going to work or school"
label variable realdif "Days surrounding positive test"

ssc instal ciplot
ciplot difhoesten if realdif>=-21 & realdif<=21, by(realdif) xlabel(2 35 65 95 128) xticks(2 35 65 95 128) ylabel(, angle(horizontal)) yline(0, lcolor(red)) ylabel(, angle(horizontal)) yline(0, lcolor(red)) name(S6)

graph export "I:\ONDERZOEK\PROJECTEN\COVIDRADAR\Descriptives Article\Figures\Supplementes\S6cough.tif", as(tif) name("S6") width(1600) height(1200) replace
ciplot difkeelpijn if realdif>=-21 & realdif<=21, by(realdif) xlabel(2 35 65 95 128) xticks(2 35 65 95 128) ylabel(, angle(horizontal)) yline(0, lcolor(red)) ylabel(, angle(horizontal)) yline(0, lcolor(red)) name(S7)
graph export "I:\ONDERZOEK\PROJECTEN\COVIDRADAR\Descriptives Article\Figures\Supplementes\S7sorethr.tif", as(tif) name("S7") width(1600) height(1200) replace 
ciplot difkoorts if realdif>=-21 & realdif<=21, by(realdif) xlabel(2 35 65 95 128) xticks(2 35 65 95 128) ylabel(, angle(horizontal)) yline(0, lcolor(red)) ylabel(, angle(horizontal)) yline(0, lcolor(red)) name(S8)
graph export "I:\ONDERZOEK\PROJECTEN\COVIDRADAR\Descriptives Article\Figures\Supplementes\S8fever.tif", as(tif)   width(1600) height(1200) replace 
ciplot difkortademig if realdif>=-21 & realdif<=21, by(realdif) xlabel(2 35 65 95 128) xticks(2 35 65 95 128) ylabel(, angle(horizontal)) yline(0, lcolor(red)) ylabel(, angle(horizontal)) yline(0, lcolor(red)) name(S9)
graph export "I:\ONDERZOEK\PROJECTEN\COVIDRADAR\Descriptives Article\Figures\Supplementes\S9shortofbrea.tif", as(tif)   width(1600) height(1200) replace 
ciplot difmaagdarm if realdif>=-21 & realdif<=21, by(realdif) xlabel(2 35 65 95 128) xticks(2 35 65 95 128) ylabel(, angle(horizontal)) yline(0, lcolor(red)) ylabel(, angle(horizontal)) yline(0, lcolor(red)) name(S10)
graph export "I:\ONDERZOEK\PROJECTEN\COVIDRADAR\Descriptives Article\Figures\Supplementes\S10bowel.tif", as(tif)   width(1600) height(1200) replace 
ciplot difborstkas if realdif>=-21 & realdif<=21, by(realdif) xlabel(2 35 65 95 128) xticks(2 35 65 95 128) ylabel(, angle(horizontal)) yline(0, lcolor(red)) ylabel(, angle(horizontal)) yline(0, lcolor(red)) name(S11)
graph export "I:\ONDERZOEK\PROJECTEN\COVIDRADAR\Descriptives Article\Figures\Supplementes\S11Chest.tif", as(tif)   width(1600) height(1200) replace 
ciplot difogen if realdif>=-21 & realdif<=21, by(realdif) xlabel(2 35 65 95 128) xticks(2 35 65 95 128) ylabel(, angle(horizontal)) yline(0, lcolor(red)) ylabel(, angle(horizontal)) yline(0, lcolor(red)) name(S12)
graph export "I:\ONDERZOEK\PROJECTEN\COVIDRADAR\Descriptives Article\Figures\Supplementes\S12eyes.tif", as(tif)   width(1600) height(1200) replace 
ciplot difgeur if realdif>=-21 & realdif<=21, by(realdif) xlabel(2 35 65 95 128) xticks(2 35 65 95 128) ylabel(, angle(horizontal)) yline(0, lcolor(red)) ylabel(, angle(horizontal)) yline(0, lcolor(red)) name(S13)
graph export "I:\ONDERZOEK\PROJECTEN\COVIDRADAR\Descriptives Article\Figures\Supplementes\S13smell.tif", as(tif)   width(1600) height(1200) replace 

ciplot difhoofdpijn if realdif>=-21 & realdif<=21, by(realdif) xlabel(2 35 65 95 128) xticks(2 35 65 95 128) ylabel(, angle(horizontal)) yline(0, lcolor(red)) ylabel(, angle(horizontal)) yline(0, lcolor(red)) name(S14)
graph export "I:\ONDERZOEK\PROJECTEN\COVIDRADAR\Descriptives Article\Figures\Supplementes\S14Headage.tif", as(tif)   width(1600) height(1200) replace 
ciplot difvermoeidheid if realdif>=-21 & realdif<=21, by(realdif) xlabel(2 35 65 95 128) xticks(2 35 65 95 128) ylabel(, angle(horizontal)) yline(0, lcolor(red)) ylabel(, angle(horizontal)) yline(0, lcolor(red)) name(S15)
graph export "I:\ONDERZOEK\PROJECTEN\COVIDRADAR\Descriptives Article\Figures\Supplementes\S15fatig.tif", as(tif)   width(1600) height(1200) replace 
ciplot difextreemvermoeidheid if realdif>=-21 & realdif<=21, by(realdif) xlabel(2 35 65 95 128) xticks(2 35 65 95 128) ylabel(, angle(horizontal)) yline(0, lcolor(red)) ylabel(, angle(horizontal)) yline(0, lcolor(red)) name(S16)
graph export "I:\ONDERZOEK\PROJECTEN\COVIDRADAR\Descriptives Article\Figures\Supplementes\S16extremfatiq.tif", as(tif)   width(1600) height(1200) replace 

graph combine S6 S7 S8 S9 S10 S11 S12 S13 S14 S15 S16, note({&Delta} = COVID positive - entire cohort)
graph export "I:\ONDERZOEK\PROJECTEN\COVIDRADAR\Descriptives Article\Figures\Supplementes\S6-S16AllSymp.tif", as(tif)   width(1600) height(1200) replace 


ciplot difasymp if realdif>=-21 & realdif<=21, by(realdif) xlabel(2 35 65 95 128) xticks(2 35 65 95 128) ylabel(, angle(horizontal)) yline(0, lcolor(red)) note(95% Confidence Interval           {&Delta} = COVID positive - entire cohort)
graph export "I:\ONDERZOEK\PROJECTEN\COVIDRADAR\Descriptives Article\Figures\Supplementes\S17asymp.tif", as(tif)   width(1600) height(1200) replace 

ciplot difnsymp if realdif>=-21 & realdif<=21, by(realdif) xlabel(2 35 65 95 128) xticks(2 35 65 95 128) ylabel(, angle(horizontal)) yline(0, lcolor(red)) note(95% Confidence Interval           {&Delta} = COVID positive - entire cohort)
graph export "I:\ONDERZOEK\PROJECTEN\COVIDRADAR\Descriptives Article\Figures\Supplementes\S18numbersymp.tif", as(tif)   width(1600) height(1200) replace 

ciplot difnabij if realdif>=-21 & realdif<=21, by(realdif) xlabel(2 35 65 95 128) xticks(2 35 65 95 128) ylabel(, angle(horizontal)) yline(0, lcolor(red)) ylabel(, angle(horizontal)) yline(0, lcolor(red)) name(S19)
graph export "I:\ONDERZOEK\PROJECTEN\COVIDRADAR\Descriptives Article\Figures\Supplementes\S19wihtinanderhalfmeter.tif", as(tif)   width(1600) height(1200) replace 

ciplot difuithuis if realdif>=-21 & realdif<=21, by(realdif) xlabel(2 35 65 95 128) xticks(2 35 65 95 128) ylabel(, angle(horizontal)) yline(0, lcolor(red)) ylabel(, angle(horizontal)) yline(0, lcolor(red)) name(S20)
graph export "I:\ONDERZOEK\PROJECTEN\COVIDRADAR\Descriptives Article\Figures\Supplementes\S20Outofhome.tif", as(tif)   width(1600) height(1200) replace 
ciplot difbezoek if realdif>=-21 & realdif<=21, by(realdif) xlabel(2 35 65 95 128) xticks(2 35 65 95 128) ylabel(, angle(horizontal)) yline(0, lcolor(red)) ylabel(, angle(horizontal)) yline(0, lcolor(red)) name(S21)
graph export "I:\ONDERZOEK\PROJECTEN\COVIDRADAR\Descriptives Article\Figures\Supplementes\S21Visitors.tif", as(tif)   width(1600) height(1200) replace 
ciplot difgesproken if realdif>=-21 & realdif<=21, by(realdif) xlabel(2 35 65 95 128) xticks(2 35 65 95 128) ylabel(, angle(horizontal)) yline(0, lcolor(red)) ylabel(, angle(horizontal)) yline(0, lcolor(red)) name(S22)
graph export "I:\ONDERZOEK\PROJECTEN\COVIDRADAR\Descriptives Article\Figures\Supplementes\S22spokenwith.tif", as(tif)   width(1600) height(1200) replace 
ciplot difcontact if realdif>=-21 & realdif<=21, by(realdif) xlabel(2 35 65 95 128) xticks(2 35 65 95 128) ylabel(, angle(horizontal)) yline(0, lcolor(red)) ylabel(, angle(horizontal)) yline(0, lcolor(red)) name(S23)
graph export "I:\ONDERZOEK\PROJECTEN\COVIDRADAR\Descriptives Article\Figures\Supplementes\S23contact.tif", as(tif)   width(1600) height(1200) replace 
ciplot difwerk if realdif>=-21 & realdif<=21, by(realdif) xlabel(2 35 65 95 128) xticks(2 35 65 95 128) ylabel(, angle(horizontal)) yline(0, lcolor(red)) ylabel(, angle(horizontal)) yline(0, lcolor(red)) name(S24)
graph export "I:\ONDERZOEK\PROJECTEN\COVIDRADAR\Descriptives Article\Figures\Supplementes\S24work.tif", as(tif)   width(1600) height(1200) replace 
ciplot difopenbaar if realdif>=-21 & realdif<=21, by(realdif) xlabel(2 35 65 95 128) xticks(2 35 65 95 128) ylabel(, angle(horizontal)) yline(0, lcolor(red)) ylabel(, angle(horizontal)) yline(0, lcolor(red)) name(S25)
graph export "I:\ONDERZOEK\PROJECTEN\COVIDRADAR\Descriptives Article\Figures\Supplementes\S25public.tif", as(tif)   width(1600) height(1200) replace 

graph combine S19 S20 S21 S22 S25 S23 S24, holes(5 6) note( {&Delta} = COVID positive - entire cohort) iscale(.5)
graph export "I:\ONDERZOEK\PROJECTEN\COVIDRADAR\Descriptives Article\Figures\Supplementes\S19S25Behave.tif", as(tif)   width(1600) height(1200) replace 

sort realdif
foreach v of varlist difnabij-difnsymp{ 
by realdif: egen mean`v' = mean(`v')
}

label variable meandifhoesten "Cough"
label variable meandifkeelpijn "Sore throat"
label variable meandifkoorts "Fever"
label variable meandifkortademig "Short of breath"
label variable meandifmaagdarm "GI symptoms"
label variable meandifborstkas "Pain in chest"
label variable meandifogen "Swollen eyes"
label variable meandifgeur "Loss of smell"
label variable meandifhoofdpijn "Headache"
label variable meandifvermoeidheid "Fatigue"
label variable meandifextreemvermoeidheid "Extreme Fatigue"
label variable meandifopenbaar "Going to public building"
label variable meandifnabij "People within 1.5m"
label variable meandifuithuis "Hours outside the house"
label variable meandifbezoek "Visitors received"
label variable meandifgesproken "People spoken with <1.5m"
label variable meandifcontact "Proportion contact with Coronapatient"
label variable meandifwerk "Proportion of people going to work or school"
label variable meandifasymp "Asymptomatic"
label variable meandifnsymp "Number of symptoms"
label variable realdif "Days surrounding positive test"

by realdif: gen nn=_n

twoway (line meandifhoesten-meandifvermoeid realdif) if realdif>=-21 & realdif<=21 & nn==1, ylabel(.1 "10%" .2 "20%".3 "30%".4 "40%".5 "50%", angle(horizontal)) yticks(.1 .2 .3 .4 .5) ytitle({&Delta} % with symptom) note({&Delta} = COVID positive - entire cohort) 
graph display Graph, ysize(3) xsize(3.5)
graph export "I:\ONDERZOEK\PROJECTEN\COVIDRADAR\Descriptives Article\Figures\Figure5symptomspostest.tif", as(tif) width(1200) height(1000) replace 

twoway (line meandifnabij meandifuithuis meandifbezoek meandifgesproken realdif) if realdif>=-21 & realdif<=21 & nn==1, ylabel(-2 -1 0 1 2, angle(horizontal)) yticks(-2 -1 0 1 2) yline(0, lcolor(red)) ytitle({&Delta} means (COVID positive - entire cohort)) legend(size(*0.9)) 
graph display Graph, ysize(3) xsize(3.5)
 
graph export "I:\ONDERZOEK\PROJECTEN\COVIDRADAR\Descriptives Article\Figures\Fig7behavepostest.tif", as(tif)   width(1200) height(1000) replace 

by realdif: egen meanasymp = mean(asymp)
twoway (line meandifasymp realdif) if realdif>=-21 & realdif<=21 & nn==1, ylabel(0 "100" -.2 "80%" -.4 "60%"-.6 "40%"-.8 "20%" -1 "0%", angle(horizontal)) yticks(0 -.2 -.4 -.6 -.8 -1) ytitle({&Delta} % asymptomatic (COVID positive - entire cohort)) name(asympt)

graph export "I:\ONDERZOEK\PROJECTEN\COVIDRADAR\Descriptives Article\Figures\Supplementes\S26asymptest.tif", as(tif)   width(1600) height(1200) replace 

clear


*AS ABOVE WITH NEGATIVE TEST**
use  "I:\ONDERZOEK\PROJECTEN\COVIDRADAR\Data\COVIDradarData\CoViDradarDataNEWwithoutExcludesCleaned.dta" 


drop realdif
rename realnegadif realdif

sort date
foreach v of varlist contact-hoofdpijn{ 
by date: egen prop`v' = mean(`v')
}
by date: egen propextremevermoeid = mean(vermoeidheidextreme)
foreach v of varlist werk-gesproken{ 
by date: egen prop`v' = mean(`v')
}
by date: egen propopenbaar = mean(openbaar)
by date: egen propasymp = mean(asymp)
by date: egen propnsymp = mean(numbersymp)

keep if !mi(realdif)

generate difnabij=nabij-propnabij if !mi(realdif)
generate difuithuis=uithuis-propuithuis if !mi(realdif)
generate difwerk=werk-propwerk if !mi(realdif)
generate difcontact=contact-propcontact if !mi(realdif)
generate difbezoek=bezoek-propbezoek if !mi(realdif)
generate difgesproken=gesproken-propgesproken if !mi(realdif)
generate difopenbaar=openbaar-propopenbaar if !mi(realdif)
generate difhoesten=hoesten-prophoesten if !mi(realdif)
generate difkeelpijn=keelpijn-propkeelpijn if !mi(realdif)
generate difkoorts=koorts-propkoorts if !mi(realdif)
generate difkortademig=kortademig-propkortademig if !mi(realdif)
generate difmaagdarm=maagdarm-propmaagdarm if !mi(realdif)
generate difborstkas=borstkas-propborstkas if !mi(realdif)
generate difogen=ogen-propogen if !mi(realdif)
generate difgeur=geur-propgeur if !mi(realdif)
generate difhoofdpijn=hoofdpijn-prophoofdpijn if !mi(realdif)
generate difextreemvermoeidheid=vermoeidheidextreme-propextremevermoeid if !mi(realdif)
generate difvermoeidheid=vermoeidheid-propvermoeidheid if !mi(realdif)
generate difasymp=asymp-propasymp if !mi(realdif)
generate difnsymp=numbersymp-propnsymp if !mi(realdif)

label variable difhoesten "{&Delta}Proportion Cough"
label variable difkeelpijn "{&Delta}Proportion Sore throat"
label variable difkoorts "{&Delta}Proportion Fever"
label variable difkortademig "{&Delta}Proportion Short of breath"
label variable difmaagdarm "{&Delta}Proportion GI symptoms"
label variable difborstkas "{&Delta}Proportion Pain in chest"
label variable difogen "{&Delta}Proportion Swollen eyes"
label variable difgeur "{&Delta}Proportion Loss of smell"
label variable difhoofdpijn "{&Delta}Proportion Headache"
label variable difvermoeidheid "{&Delta}Proportion Fatigue"
label variable difextreemvermoeidheid "{&Delta}Proportion Extreme Fatigue"
label variable difasymp "{&Delta}Proportion Asymptomatic"
label variable difnsymp "{&Delta}Mean number of symptoms"
label variable difopenbaar "{&Delta}Proportion going to public building"
label variable difnabij "{&Delta}People within 1.5m "
label variable difuithuis "{&Delta}Number of hours outside house"
label variable difbezoek "{&Delta}Visitors received at home"
label variable difgesproken "{&Delta}People spoken with <1.5m"
label variable difcontact "{&Delta}Proportion with contact with Coronapatient"
label variable difwerk "{&Delta}Proportion going to work or school"
label variable realdif "Days surrounding negative test"

ssc instal ciplot
ciplot difhoesten if realdif>=-21 & realdif<=21, by(realdif) xlabel(2 35 65 95 128) xticks(2 35 65 95 128) ylabel(, angle(horizontal)) yline(0, lcolor(red)) ylabel(, angle(horizontal)) yline(0, lcolor(red)) name(S27)
graph export "I:\ONDERZOEK\PROJECTEN\COVIDRADAR\Descriptives Article\Figures\Supplementes\S27negacough.tif", as(tif)   width(1600) height(1200) replace

ciplot difkeelpijn if realdif>=-21 & realdif<=21, by(realdif) xlabel(2 35 65 95 128) xticks(2 35 65 95 128) ylabel(, angle(horizontal)) yline(0, lcolor(red)) ylabel(, angle(horizontal)) yline(0, lcolor(red)) name(S28)
graph export "I:\ONDERZOEK\PROJECTEN\COVIDRADAR\Descriptives Article\Figures\Supplementes\S28negasorethr.tif", as(tif)   width(1600) height(1200) replace 

ciplot difkoorts if realdif>=-21 & realdif<=21, by(realdif) xlabel(2 35 65 95 128) xticks(2 35 65 95 128) ylabel(, angle(horizontal)) yline(0, lcolor(red)) ylabel(, angle(horizontal)) yline(0, lcolor(red)) name(S29)
graph export "I:\ONDERZOEK\PROJECTEN\COVIDRADAR\Descriptives Article\Figures\Supplementes\S29negafever.tif", as(tif)   width(1600) height(1200) replace 

ciplot difkortademig if realdif>=-21 & realdif<=21, by(realdif) xlabel(2 35 65 95 128) xticks(2 35 65 95 128) ylabel(, angle(horizontal)) yline(0, lcolor(red)) ylabel(, angle(horizontal)) yline(0, lcolor(red)) name(S30)
graph export "I:\ONDERZOEK\PROJECTEN\COVIDRADAR\Descriptives Article\Figures\Supplementes\S30negashortofbrea.tif", as(tif)   width(1600) height(1200) replace 

ciplot difmaagdarm if realdif>=-21 & realdif<=21, by(realdif) xlabel(2 35 65 95 128) xticks(2 35 65 95 128) ylabel(, angle(horizontal)) yline(0, lcolor(red)) ylabel(, angle(horizontal)) yline(0, lcolor(red)) name(S31)
graph export "I:\ONDERZOEK\PROJECTEN\COVIDRADAR\Descriptives Article\Figures\Supplementes\S31negabowel.tif", as(tif)   width(1600) height(1200) replace 

ciplot difborstkas if realdif>=-21 & realdif<=21, by(realdif) xlabel(2 35 65 95 128) xticks(2 35 65 95 128) ylabel(, angle(horizontal)) yline(0, lcolor(red)) ylabel(, angle(horizontal)) yline(0, lcolor(red)) name(S32)
graph export "I:\ONDERZOEK\PROJECTEN\COVIDRADAR\Descriptives Article\Figures\Supplementes\S32negaChest.tif", as(tif)   width(1600) height(1200) replace 

ciplot difogen if realdif>=-21 & realdif<=21, by(realdif) xlabel(2 35 65 95 128) xticks(2 35 65 95 128) ylabel(, angle(horizontal)) yline(0, lcolor(red)) ylabel(, angle(horizontal)) yline(0, lcolor(red)) name(S33)
graph export "I:\ONDERZOEK\PROJECTEN\COVIDRADAR\Descriptives Article\Figures\Supplementes\S33negaeyes.tif", as(tif)   width(1600) height(1200) replace 
ciplot difgeur if realdif>=-21 & realdif<=21, by(realdif) xlabel(2 35 65 95 128) xticks(2 35 65 95 128) ylabel(, angle(horizontal)) yline(0, lcolor(red)) ylabel(, angle(horizontal)) yline(0, lcolor(red)) name(S34)
graph export "I:\ONDERZOEK\PROJECTEN\COVIDRADAR\Descriptives Article\Figures\Supplementes\S34negasmell.tif", as(tif)   width(1600) height(1200) replace 

ciplot difhoofdpijn if realdif>=-21 & realdif<=21, by(realdif) xlabel(2 35 65 95 128) xticks(2 35 65 95 128) ylabel(, angle(horizontal)) yline(0, lcolor(red)) ylabel(, angle(horizontal)) yline(0, lcolor(red)) name(S35)
graph export "I:\ONDERZOEK\PROJECTEN\COVIDRADAR\Descriptives Article\Figures\Supplementes\S35negaHeadage.tif", as(tif)   width(1600) height(1200) replace 
ciplot difvermoeidheid if realdif>=-21 & realdif<=21, by(realdif) xlabel(2 35 65 95 128) xticks(2 35 65 95 128) ylabel(, angle(horizontal)) yline(0, lcolor(red)) ylabel(, angle(horizontal)) yline(0, lcolor(red)) name(S36)
graph export "I:\ONDERZOEK\PROJECTEN\COVIDRADAR\Descriptives Article\Figures\Supplementes\S36negafatig.tif", as(tif)   width(1600) height(1200) replace 
ciplot difextreemvermoeidheid if realdif>=-21 & realdif<=21, by(realdif) xlabel(2 35 65 95 128) xticks(2 35 65 95 128) ylabel(, angle(horizontal)) yline(0, lcolor(red)) ylabel(, angle(horizontal)) yline(0, lcolor(red)) name(S37)
graph export "I:\ONDERZOEK\PROJECTEN\COVIDRADAR\Descriptives Article\Figures\Supplementes\S37negaextremfatiq.tif", as(tif)   width(1600) height(1200) replace 

ciplot difasymp if realdif>=-21 & realdif<=21, by(realdif) xlabel(2 35 65 95 128) xticks(2 35 65 95 128) ylabel(, angle(horizontal)) yline(0, lcolor(red)) ytitle({&Delta} proportion asymptomatic) note (95% Confidence intervals                            {&Delta} = COVID negative - entire cohort)
graph export "I:\ONDERZOEK\PROJECTEN\COVIDRADAR\Descriptives Article\Figures\Supplementes\S38negaasymp.tif", as(tif)   width(1600) height(1200) replace 

graph combine S27 S28 S29 S30 S31 S32 S33 S34 S35 S36 S37, note({&Delta} = COVID negative - entire cohort)
graph export "I:\ONDERZOEK\PROJECTEN\COVIDRADAR\Descriptives Article\Figures\Supplementes\negaAllSymps.tif", as(tif)   width(1600) height(1200) replace 


ciplot difnsymp if realdif>=-21 & realdif<=21, by(realdif) xlabel(2 35 65 95 128) xticks(2 35 65 95 128) ylabel(, angle(horizontal)) yline(0, lcolor(red)) note (95% Confidence intervals                            {&Delta} = COVID negative - entire cohort)
 
graph export "I:\ONDERZOEK\PROJECTEN\COVIDRADAR\Descriptives Article\Figures\Supplementes\S39neganumbersymp.tif", as(tif)   width(1600) height(1200) replace 

ciplot difnabij if realdif>=-21 & realdif<=21, by(realdif) xlabel(2 35 65 95 128) xticks(2 35 65 95 128) ylabel(, angle(horizontal)) yline(0, lcolor(red)) ylabel(, angle(horizontal)) yline(0, lcolor(red)) name(S40)
graph export "I:\ONDERZOEK\PROJECTEN\COVIDRADAR\Descriptives Article\Figures\Supplementes\S40negawihtinanderhalfmeter.tif", as(tif)   width(1600) height(1200) replace 

ciplot difuithuis if realdif>=-21 & realdif<=21, by(realdif) xlabel(2 35 65 95 128) xticks(2 35 65 95 128) ylabel(, angle(horizontal)) yline(0, lcolor(red)) ylabel(, angle(horizontal)) yline(0, lcolor(red)) name(S41)
graph export "I:\ONDERZOEK\PROJECTEN\COVIDRADAR\Descriptives Article\Figures\Supplementes\S41negaOutofhome.tif", as(tif)   width(1600) height(1200) replace 
ciplot difbezoek if realdif>=-21 & realdif<=21, by(realdif) xlabel(2 35 65 95 128) xticks(2 35 65 95 128) ylabel(, angle(horizontal)) yline(0, lcolor(red)) ylabel(, angle(horizontal)) yline(0, lcolor(red)) name(S42)
graph export "I:\ONDERZOEK\PROJECTEN\COVIDRADAR\Descriptives Article\Figures\Supplementes\S42negaVisitors.tif", as(tif)   width(1600) height(1200) replace 
ciplot difgesproken if realdif>=-21 & realdif<=21, by(realdif) xlabel(2 35 65 95 128) xticks(2 35 65 95 128) ylabel(, angle(horizontal)) yline(0, lcolor(red)) ylabel(, angle(horizontal)) yline(0, lcolor(red)) name(S43)
graph export "I:\ONDERZOEK\PROJECTEN\COVIDRADAR\Descriptives Article\Figures\Supplementes\S43negaspokenwith.tif", as(tif)   width(1600) height(1200) replace 
ciplot difcontact if realdif>=-21 & realdif<=21, by(realdif) xlabel(2 35 65 95 128) xticks(2 35 65 95 128) ylabel(, angle(horizontal)) yline(0, lcolor(red)) ylabel(, angle(horizontal)) yline(0, lcolor(red)) name(S44)
graph export "I:\ONDERZOEK\PROJECTEN\COVIDRADAR\Descriptives Article\Figures\Supplementes\S44negacontact.tif", as(tif)   width(1600) height(1200) replace 
ciplot difwerk if realdif>=-21 & realdif<=21, by(realdif) xlabel(2 35 65 95 128) xticks(2 35 65 95 128) ylabel(, angle(horizontal)) yline(0, lcolor(red)) ylabel(, angle(horizontal)) yline(0, lcolor(red)) name(S45)
graph export "I:\ONDERZOEK\PROJECTEN\COVIDRADAR\Descriptives Article\Figures\Supplementes\S45negawork.tif", as(tif)   width(1600) height(1200) replace 
ciplot difopenbaar if realdif>=-21 & realdif<=21, by(realdif) xlabel(2 35 65 95 128) xticks(2 35 65 95 128) ylabel(, angle(horizontal)) yline(0, lcolor(red)) ylabel(, angle(horizontal)) yline(0, lcolor(red)) name(S46)
graph export "I:\ONDERZOEK\PROJECTEN\COVIDRADAR\Descriptives Article\Figures\Supplementes\S46negapublic.tif", as(tif)   width(1600) height(1200) replace 

graph combine S40 S41 S42 S43 S44 S45 S46, iscale(.5) note(            {&Delta} = COVID negative - entire cohort) holes(5)
graph export "I:\ONDERZOEK\PROJECTEN\COVIDRADAR\Descriptives Article\Figures\Supplementes\S40-46negatest.tif", as(tif)   width(1600) height(1200) replace 


sort realdif
foreach v of varlist difnabij-difnsymp{ 
by realdif: egen mean`v' = mean(`v')
}

label variable meandifhoesten "Cough"
label variable meandifkeelpijn "Sore throat"
label variable meandifkoorts "Fever"
label variable meandifkortademig "Short of breath"
label variable meandifmaagdarm "GI symptoms"
label variable meandifborstkas "Pain in chest"
label variable meandifogen "Swollen eyes"
label variable meandifgeur "Loss of smell"
label variable meandifhoofdpijn "Headache"
label variable meandifvermoeidheid "Fatigue"
label variable meandifextreemvermoeidheid "Extreme Fatigue"
label variable meandifopenbaar "Going to public building"
label variable meandifnabij "People within 1.5m"
label variable meandifuithuis "Hours outside house"
label variable meandifbezoek "Visitors received"
label variable meandifgesproken "People spoken with <1.5m"
label variable meandifcontact "Proportion contact with Coronapatient"
label variable meandifwerk "Proportion of people going to work or school"
label variable meandifasymp "Asymptomatic"
label variable meandifnsymp "Number of symptoms"
label variable realdif "Days surrounding negative test"

by realdif: gen nn=_n

twoway (line meandifhoesten-meandifvermoeid realdif) if realdif>=-21 & realdif<=21 & nn==1, ylabel(.1 "10%" .2 "20%".3 "30%".4 "40%".5 "50%", angle(horizontal)) yticks(.1 .2 .3 .4 .5) ytitle({&Delta} % with symptom) note({&Delta} = COVID negative - entire cohort)
graph display Graph, ysize(3) xsize(3.5)

graph export "I:\ONDERZOEK\PROJECTEN\COVIDRADAR\Descriptives Article\Figures\Figure6symptomsnegtest.tif", as(tif)   width(1600) height(1200) replace 

twoway (line meandifnabij meandifuithuis meandifbezoek meandifgesproken realdif) if realdif>=-21 & realdif<=21 & nn==1, ylabel(-2 -1 0 1 2, angle(horizontal)) yticks(-2 -1 0 1 2) yline(0, lcolor(red)) ytitle({&Delta} means (COVID negative - entire cohort) ) legend(size(*0.9)) 
graph display Graph, ysize(3) xsize(3.5)
 
graph export "I:\ONDERZOEK\PROJECTEN\COVIDRADAR\Descriptives Article\Figures\Fig8behavenegtest.tif", as(tif)   width(1200) height(1000) replace 

twoway (line meandifasymp realdif) if realdif>=-21 & realdif<=21 & nn==1, ylabel(0 "100" -.2 "80%" -.4 "60%"-.6 "40%"-.8 "20%" -1 "0%", angle(horizontal)) yticks(0 -.2 -.4 -.6 -.8 -1) ytitle({&Delta} % asymptomatic (COVID negative - entire cohort) ) name(asympneg)

graph export "I:\ONDERZOEK\PROJECTEN\COVIDRADAR\Descriptives Article\Figures\Supplementes\S47asympnegatest.tif", as(tif)   width(1200) height(1000) replace 


*EXTERNAL VALIDATION**
*FIRST UPDATE RIVM DATA!!*

clear
use "I:\ONDERZOEK\PROJECTEN\COVIDRADAR\Data\COVIDradarData\CoViDradarDataNEWwithoutExcludesCleaned.dta"
sort date
foreach v of varlist contact-hoofdpijn{ 
by date: egen prop`v' = mean(`v')
}
by date: egen propextremevermoeid = mean(vermoeidheidextreme)
foreach v of varlist werk-gesproken{ 
by date: egen prop`v' = mean(`v')
}
by date: egen propopenbaar = mean(openbaar)
by date: egen propasymp = mean(asymp)
by date: egen propnsymp = mean(numbersymp)

by date: gen n=_n
keep if n==1
drop n

merge 1:1 date using "I:\ONDERZOEK\PROJECTEN\COVIDRADAR\Data\COVIDradarData\DataRIVM\RIVMdataALLNEWEST.dta"
keep if _merge==3
drop _merge

tsset date, daily
tssmooth ma Hoesten= prophoesten, window (6 1 0)
tssmooth ma Keelpijn= propkeelpijn, window (6 1 0)
tssmooth ma Koorts= propkoorts, window (6 1 0)
tssmooth ma Kortademig= propkortademig, window (6 1 0)
tssmooth ma maagdarmklachten= propmaagdarm, window (6 1 0)
tssmooth ma pijnborstkas= propborstkas, window (6 1 0)
tssmooth ma ogenontstoken= propogen, window (6 1 0)
tssmooth ma geurverlies= propgeur, window (6 1 0)
tssmooth ma Hoofdpijn= prophoofdpijn, window (6 1 0)
tssmooth ma Vermoeidheid= propvermoeidheid, window (6 1 0)
tssmooth ma asymptomatisch= propasymp, window (6 1 0)

tssmooth ma maContactCovid= propcontact, window (6 1 0)
tssmooth ma PositiveCovid= propfirstcovid, window (6 1 0)
tssmooth ma ContactCovid= propcontact, window (6 1 0)
tssmooth ma Nabij= propnabij, window (6 1 0)
tssmooth ma Uithuis= propuithuis, window (6 1 0)
tssmooth ma Werk= propwerk, window (6 1 0)
tssmooth ma Bezoek= propbezoek, window (6 1 0)
tssmooth ma Personen= proppersonen, window (6 1 0)
tssmooth ma Gesproken= propgesproken, window (6 1 0)

label variable Hoesten "Cough"
label variable Keelpijn "Sore throat"
label variable Koorts "Fever"
label variable Kortademig "Shortness of breath"
label variable maagdarmklachten "GI symptoms"
label variable pijnborstkas "Pain in chest"
label variable ogenontstoken "Swollen eyes"
label variable geurverlies "Loss of smell"
label variable totcases "State-reported COVID tests"

twoway (bar totcases date if date>22038, color(ltblue) yaxis(2)) (line Hoesten Keelpijn Kortademig maagdarmklachten date if date>22038), xtitle("") ytitle(% daily observation with symptom, axis(1)) ylabel(0 "0" .01 "1%" .02 "2%" .03 "3%" .04 "4%" .05 "5%" .06 "6%", angle(0) axis(1))  
graph export "I:\ONDERZOEK\PROJECTEN\COVIDRADAR\Descriptives Article\Figures\Fig10highsypmtime.tif", as(tif)   width(1600) height(1200) replace 

twoway (bar totcases date if date>22038, color(ltblue) yaxis(2)) (line Koorts  pijnborstkas ogenontstoken geurverlies date if date>22038),  xtitle("") ytitle(% daily observation with symptom, axis(1)) ylabel(0 "0" .005 "0.5%" .01 "1%" .015 "1.5%", angle(0) axis(1))  
graph export "I:\ONDERZOEK\PROJECTEN\COVIDRADAR\Descriptives Article\Figures\Fig11lowsypmtime.tif", as(tif)   width(1600) height(1200) replace 

clear
use "I:\ONDERZOEK\PROJECTEN\COVIDRADAR\Data\COVIDradarData\CoViDradarDataNEWwithoutExcludesCleaned.dta"
sort week

foreach v of varlist hoesten-geur{ 
by week: egen mean`v' = mean(`v')
}
by week: gen nn=_n
keep if nn==1
gen weeknummer=week-3119
drop week
rename weeknummer week
merge 1:1 week using  "I:\ONDERZOEK\PROJECTEN\COVIDRADAR\Descriptives Article\RIVM VIRUS DATA\WeeklyRhinovirus.dta"
keep if _merge==3
drop _merge

label variable meanhoesten "Cough"
label variable meankeelpijn "Sore throat"
label variable meankoorts "Fever"
label variable meankortademig "Shortness of breath"
label variable meanmaagdarm "GI symptoms"
label variable meanborstkas "Pain in chest"
label variable meanogen "Swollen eyes"
label variable meangeur "Loss of smell"
label variable rhinovirus "Number of positive Rhinoviruscultures"
twoway (bar rhinovirus week, color(ltblue)) (line meanhoesten meankeelpijn meankoorts meankortademig meanmaagdarm meanborstkas meanogen meangeur week, yaxis(2)), xtitle("weeknumber") ytitle(% weekly observation with symptom, axis(2)) ylabel(0 "0" .01 "1%" .02 "2%" .03 "3%" .04 "4%" .05 "5%" .06 "6%", angle(0) axis(2)) ylabel(,angle(0) axis(1)) 

graph export "I:\ONDERZOEK\PROJECTEN\COVIDRADAR\Descriptives Article\Figures\Fig12crhinovirus.tif", as(tif)   width(1600) height(1200) replace 


clear
use "I:\ONDERZOEK\PROJECTEN\COVIDRADAR\Data\COVIDradarData\CoViDradarDataNEWwithoutExcludesCleaned.dta"
sort date
by date: egen propnabij=mean(nabij)
by date: egen propuithuis=mean(uithuis)
by date: egen propwerk=mean(werk)
by date: egen propbezoek=mean(bezoek)
by date: egen propgesproken=mean(gesproken)


by date: gen nn=_n
keep if nn==1

tsset date, daily
tssmooth ma Nabij= propnabij, window (6 1 0)
tssmooth ma Uithuis= propuithuis, window (6 1 0)
tssmooth ma Werk= propwerk, window (6 1 0)
tssmooth ma Bezoek= propbezoek, window (6 1 0)
tssmooth ma Gesproken= propgesproken if date>22097, window (6 1 0)

label variable Nabij "7-day backward looking moving average"
label variable Uithuis "7-day backward looking moving average"
label variable Werk "7-day backward looking moving average"
label variable Bezoek "7-day backward looking moving average"
label variable Gesproken "7-day backward looking moving average"

label variable propnabij "Daily mean"
label variable propuithuis "Daily mean"
label variable propwerk "Daily percentage"
label variable propbezoek "Daily mean"
label variable propgesproken "Daily mean"


twoway (line Nabij date) (line propnabij date) , ylabel(0 1 2 3 4 5, angle(horizontal)) yticks(0 1 2 3 4 5) ytitle("Number of people within 1.5m") xtitle("")
graph export "I:\ONDERZOEK\PROJECTEN\COVIDRADAR\Descriptives Article\Figures\Fig13Nabijtime.tif", as(tif)   width(1600) height(1200) replace 

twoway (line Uithuis date) (line propuithuis date) , ylabel(0 1 2 3 4 5, angle(horizontal)) yticks(0 1 2 3 4 5) ytitle("Number of hours out of house") xtitle("")
graph export "I:\ONDERZOEK\PROJECTEN\COVIDRADAR\Descriptives Article\Figures\Supplementes\S48Uithuistime.tif", as(tif)   width(1600) height(1200) replace 

twoway (line Werk date) (line propwerk date), ylabel(0 0.1 "10%" 0.2 "20%" 0.3 "30%", angle(horizontal)) yticks(0 0.1 0.2 0.3) ytitle("% working or going to school") xtitle("") legend(size(*0.95))
graph export "I:\ONDERZOEK\PROJECTEN\COVIDRADAR\Descriptives Article\Figures\Supplementes\S49Werktime.tif", as(tif)   width(1600) height(1200) replace 

twoway (line Bezoek date) (line propbezoek date), ylabel(0 .2 .4 .6 .8 1 1.2, angle(horizontal)) yticks(0 .2 .4 .6 .8 1 1.2) ytitle("Number of visitors received") xtitle("") 
graph export "I:\ONDERZOEK\PROJECTEN\COVIDRADAR\Descriptives Article\Figures\Fig14Bezoektime.tif", as(tif)   width(1600) height(1200) replace 

twoway (line Gesproken date if date>22097) (line propgesproken date if date>22097), ylabel(0 1 2 3 , angle(horizontal)) yticks(0 1 2 3 ) ytitle("Number of people spoken with <1.5m") xtitle("") xlabel(22097 "1jul2020" 22159 "1sep2020" 22220 "1nov2020" 22281 "1jan2021")
graph export "I:\ONDERZOEK\PROJECTEN\COVIDRADAR\Descriptives Article\Figures\Supplementes\S50Gesprokentime.tif", as(tif)   width(1600) height(1200) replace 


clear
use "I:\ONDERZOEK\PROJECTEN\COVIDRADAR\Data\COVIDradarData\CoViDradarDataNEWwithoutExcludesCleaned.dta"

		
sort week pr1
ssc install egenmore
by week pr1: egen AantalGebruikersPr=nvals(unique_id)
by week pr1: egen TotalPosGebruikers=sum(realfirsttimecovid)
gen PropGebruikWeekPosPr=TotalPosGebruikers/AantalGebruikersPr
gen propGebrInh100000=AantalGebruikersPr/inwonersprovince*100000
by week pr1: gen n=_n
keep if n==1
merge m:1 week pr1 using "I:\ONDERZOEK\PROJECTEN\COVIDRADAR\Data\COVIDradarData\DataRIVM\perProvincerecent.dta"

keep if _merge==3
gen PropInwWeekPosPr=CovidCasesWPr/inwonersprovince
sort pr1
by pr1: egen meanGebrCapita=mean(propGebrInh100000)

label variable PropGebruikWeekPosPr "User-reported case counts"
label variable PropInwWeekPosPr "State-reported case counts"

replace pr1="Limburg (153)" if pr1=="Limburg"
replace pr1="Noord-Brabant (185)" if pr1=="Noord-Brabant"
replace pr1="Drenthe (185)" if pr1=="Drenthe"
replace pr1="Friesland (191)" if pr1=="Friesland"
replace pr1="Groningen (193)" if pr1=="Groningen"
replace pr1="Overijssel (206)" if pr1=="Overijssel"
replace pr1="Zeeland (212)" if pr1=="Zeeland"
replace pr1="Flevoland (220)" if pr1=="Flevoland"
replace pr1="Gelderland (224)" if pr1=="Gelderland"
replace pr1="Utrecht (301)" if pr1=="Utrecht"
replace pr1="Noord-Holland (303)" if pr1=="Noord-Holland"
replace pr1="Zuid-Holland (566)" if pr1=="Zuid-Holland"

sort pr1 week
twoway (line PropGebruikWeekPosPr week) (line PropInwWeekPosPr week), by(pr1, note("")) ytitle("COVID-19 casecount per capita") ylabel(,angle(0)) xlabel(,angle(45)) 
graph export "I:\ONDERZOEK\PROJECTEN\COVIDRADAR\Descriptives Article\Figures\Fig9PosPr.tif", as(tif)   width(1600) height(1200) replace 


** SENSITIVITEITS ANALYSES**
** SENSITIVITEITS ANALYSES**
** SENSITIVITEITS ANALYSES**


**1: without HCPRO**

use "I:\ONDERZOEK\PROJECTEN\COVIDRADAR\Data\COVIDradarData\CoViDradarDataNEWwithoutExcludesCleaned.dta"

drop if hcpro=="yes"
drop if profession=="hcpro"
preserve
sort unique_id
by unique_id: gen uidn=_n
keep if uidn==1
graph bar (count), over(gender) over(age)
graph export "I:\ONDERZOEK\PROJECTEN\COVIDRADAR\Descriptives Article\Figures\Supplementes\sensitivity\noHCPROagegenderobs.tif", as(tif) width(1600) height(1200) replace 
restore

sort date
foreach v of varlist contact-hoofdpijn{ 
by date: egen prop`v' = mean(`v')
}
by date: egen propextremevermoeid = mean(vermoeidheidextreme)
foreach v of varlist werk-gesproken{ 
by date: egen prop`v' = mean(`v')
}
by date: egen propopenbaar = mean(openbaar)
by date: egen propasymp = mean(asymp)
by date: egen propnsymp = mean(numbersymp)

keep if !mi(realdif)

generate difnabij=nabij-propnabij if !mi(realdif)
generate difuithuis=uithuis-propuithuis if !mi(realdif)
generate difwerk=werk-propwerk if !mi(realdif)
generate difcontact=contact-propcontact if !mi(realdif)
generate difbezoek=bezoek-propbezoek if !mi(realdif)
generate difgesproken=gesproken-propgesproken if !mi(realdif)

generate difhoesten=hoesten-prophoesten if !mi(realdif)
generate difkeelpijn=keelpijn-propkeelpijn if !mi(realdif)
generate difkoorts=koorts-propkoorts if !mi(realdif)
generate difkortademig=kortademig-propkortademig if !mi(realdif)
generate difmaagdarm=maagdarm-propmaagdarm if !mi(realdif)
generate difborstkas=borstkas-propborstkas if !mi(realdif)
generate difogen=ogen-propogen if !mi(realdif)
generate difgeur=geur-propgeur if !mi(realdif)
generate difhoofdpijn=hoofdpijn-prophoofdpijn if !mi(realdif)
generate difextreemvermoeidheid=vermoeidheidextreme-propextremevermoeid if !mi(realdif)
generate difvermoeidheid=vermoeidheid-propvermoeidheid if !mi(realdif)

generate difasymp=asymp-propasymp if !mi(realdif)
generate difnsymp=numbersymp-propnsymp if !mi(realdif)

label variable difhoesten "{&Delta}Proportion Cough"
label variable difkeelpijn "{&Delta}Proportion Sore throat"
label variable difkoorts "{&Delta}Proportion Fever"
label variable difkortademig "{&Delta}Proportion Short of breath"
label variable difmaagdarm "{&Delta}Proportion GI symptoms"
label variable difborstkas "{&Delta}Proportion Pain in chest"
label variable difogen "{&Delta}Proportion Swollen eyes"
label variable difgeur "{&Delta}Proportion Loss of smell"
label variable difhoofdpijn "{&Delta}Proportion Headache"
label variable difvermoeidheid "{&Delta}Proportion Fatigue"
label variable difextreemvermoeidheid "{&Delta}Proportion Extreme fatigue"
label variable difasymp "{&Delta}Proportion Asymptomatic"
label variable difnsymp "{&Delta}Mean number of symptoms"
label variable difopenbaar "{&Delta}Proportion going to public building"
label variable difnabij "{&Delta}People within 1.5m"
label variable difuithuis "{&Delta}Hours outside the house"
label variable difbezoek "{&Delta}Visitors received"
label variable difgesproken "{&Delta}People spoken with <1.5m"
label variable difcontact "{&Delta}Proportion with contact with Coronapatient"
label variable difwerk "{&Delta}Proportion going to work or school"
label variable realdif "Days surrounding positive test"

graph drop _all

ciplot difhoesten if realdif>=-21 & realdif<=21, by(realdif) xlabel(2 35 65 95 128) xticks(2 35 65 95 128) ylabel(, angle(horizontal)) yline(0, lcolor(red)) name(S6)
graph export "I:\ONDERZOEK\PROJECTEN\COVIDRADAR\Descriptives Article\Figures\Supplementes\sensitivity\noHCPROhoesten.tif", as(tif)   width(1600) height(1200) replace
ciplot difkeelpijn if realdif>=-21 & realdif<=21, by(realdif) xlabel(2 35 65 95 128) xticks(2 35 65 95 128) ylabel(, angle(horizontal)) yline(0, lcolor(red)) name(S7)
graph export "I:\ONDERZOEK\PROJECTEN\COVIDRADAR\Descriptives Article\Figures\Supplementes\sensitivity\noHCPROkeelpijn.tif", as(tif)   width(1600) height(1200) replace 
ciplot difkoorts if realdif>=-21 & realdif<=21, by(realdif) xlabel(2 35 65 95 128) xticks(2 35 65 95 128) ylabel(, angle(horizontal)) yline(0, lcolor(red)) name(S8)
graph export "I:\ONDERZOEK\PROJECTEN\COVIDRADAR\Descriptives Article\Figures\Supplementes\sensitivity\noHCPROkoorts.tif", as(tif)   width(1600) height(1200) replace 
ciplot difkortademig if realdif>=-21 & realdif<=21, by(realdif) xlabel(2 35 65 95 128) xticks(2 35 65 95 128) ylabel(, angle(horizontal)) yline(0, lcolor(red)) name(S9)
graph export "I:\ONDERZOEK\PROJECTEN\COVIDRADAR\Descriptives Article\Figures\Supplementes\sensitivity\noHCPROkortademig.tif", as(tif)   width(1600) height(1200) replace 
ciplot difmaagdarm if realdif>=-21 & realdif<=21, by(realdif) xlabel(2 35 65 95 128) xticks(2 35 65 95 128) ylabel(, angle(horizontal)) yline(0, lcolor(red)) name(S10)
graph export "I:\ONDERZOEK\PROJECTEN\COVIDRADAR\Descriptives Article\Figures\Supplementes\sensitivity\noHCPROmaagdarm.tif", as(tif)   width(1600) height(1200) replace 
ciplot difborstkas if realdif>=-21 & realdif<=21, by(realdif) xlabel(2 35 65 95 128) xticks(2 35 65 95 128) ylabel(, angle(horizontal)) yline(0, lcolor(red)) name(S11)
graph export "I:\ONDERZOEK\PROJECTEN\COVIDRADAR\Descriptives Article\Figures\Supplementes\sensitivity\noHCPROborstkas.tif", as(tif)   width(1600) height(1200) replace 
ciplot difogen if realdif>=-21 & realdif<=21, by(realdif) xlabel(2 35 65 95 128) xticks(2 35 65 95 128) ylabel(, angle(horizontal)) yline(0, lcolor(red)) name(S12)
graph export "I:\ONDERZOEK\PROJECTEN\COVIDRADAR\Descriptives Article\Figures\Supplementes\sensitivity\noHCPROogen.tif", as(tif)   width(1600) height(1200) replace 
ciplot difgeur if realdif>=-21 & realdif<=21, by(realdif) xlabel(2 35 65 95 128) xticks(2 35 65 95 128) ylabel(, angle(horizontal)) yline(0, lcolor(red)) name(S13)
graph export "I:\ONDERZOEK\PROJECTEN\COVIDRADAR\Descriptives Article\Figures\Supplementes\sensitivity\noHCPROgeur.tif", as(tif)   width(1600) height(1200) replace 

ciplot difhoofdpijn if realdif>=-21 & realdif<=21, by(realdif) xlabel(2 35 65 95 128) xticks(2 35 65 95 128) ylabel(, angle(horizontal)) yline(0, lcolor(red)) name(S14)
graph export "I:\ONDERZOEK\PROJECTEN\COVIDRADAR\Descriptives Article\Figures\Supplementes\sensitivity\noHCPROhoofdpijn.tif", as(tif)   width(1600) height(1200) replace 
ciplot difvermoeidheid if realdif>=-21 & realdif<=21, by(realdif) xlabel(2 35 65 95 128) xticks(2 35 65 95 128) ylabel(, angle(horizontal)) yline(0, lcolor(red)) name(S15)
graph export "I:\ONDERZOEK\PROJECTEN\COVIDRADAR\Descriptives Article\Figures\Supplementes\sensitivity\noHCPROvermoeidheid.tif", as(tif)   width(1600) height(1200) replace 
ciplot difextreemvermoeidheid if realdif>=-21 & realdif<=21, by(realdif) xlabel(2 35 65 95 128) xticks(2 35 65 95 128) ylabel(, angle(horizontal)) yline(0, lcolor(red)) name(S16)
graph export "I:\ONDERZOEK\PROJECTEN\COVIDRADAR\Descriptives Article\Figures\Supplementes\sensitivity\noHCPROextreemvermoeidheid.tif", as(tif)   width(1600) height(1200) replace 


graph combine S6 S7 S8 S9 S10 S11 S12 S13 S14 S15 S16, note({&Delta} = COVID positive - entire cohort)
graph export "I:\ONDERZOEK\PROJECTEN\COVIDRADAR\Descriptives Article\Figures\Supplementes\sensitivity\noHCPROS6-S16AllSymp.tif", as(tif)   width(1600) height(1200) replace 


ciplot difasymp if realdif>=-21 & realdif<=21, by(realdif) xlabel(2 35 65 95 128) xticks(2 35 65 95 128) ylabel(, angle(horizontal)) yline(0, lcolor(red)) note(95% Confidence Interval           {&Delta} = COVID positive - entire cohort)

graph export "I:\ONDERZOEK\PROJECTEN\COVIDRADAR\Descriptives Article\Figures\Supplementes\sensitivity\noHCPROasymp.tif", as(tif)   width(1600) height(1200) replace 
ciplot difnsymp if realdif>=-21 & realdif<=21, by(realdif) xlabel(2 35 65 95 128) xticks(2 35 65 95 128) ylabel(, angle(horizontal)) yline(0, lcolor(red)) note(95% Confidence Interval           {&Delta} = COVID positive - entire cohort)
graph export "I:\ONDERZOEK\PROJECTEN\COVIDRADAR\Descriptives Article\Figures\Supplementes\sensitivity\noHCPROaantalsymp.tif", as(tif)   width(1600) height(1200) replace 

ciplot difnabij if realdif>=-21 & realdif<=21, by(realdif) xlabel(2 35 65 95 128) xticks(2 35 65 95 128) ylabel(, angle(horizontal)) yline(0, lcolor(red)) name(S19)
graph export "I:\ONDERZOEK\PROJECTEN\COVIDRADAR\Descriptives Article\Figures\Supplementes\sensitivity\noHCPROnabij.tif", as(tif)   width(1600) height(1200) replace 

ciplot difuithuis if realdif>=-21 & realdif<=21, by(realdif) xlabel(2 35 65 95 128) xticks(2 35 65 95 128) ylabel(, angle(horizontal)) yline(0, lcolor(red)) name(S20)
graph export "I:\ONDERZOEK\PROJECTEN\COVIDRADAR\Descriptives Article\Figures\Supplementes\sensitivity\noHCPROuithuis.tif", as(tif)   width(1600) height(1200) replace 
ciplot difbezoek if realdif>=-21 & realdif<=21, by(realdif) xlabel(2 35 65 95 128) xticks(2 35 65 95 128) ylabel(, angle(horizontal)) yline(0, lcolor(red)) name(S21)
graph export "I:\ONDERZOEK\PROJECTEN\COVIDRADAR\Descriptives Article\Figures\Supplementes\sensitivity\noHCPRObezoek.tif", as(tif)   width(1600) height(1200) replace 
ciplot difgesproken if realdif>=-21 & realdif<=21, by(realdif) xlabel(2 35 65 95 128) xticks(2 35 65 95 128) ylabel(, angle(horizontal)) yline(0, lcolor(red)) name(S22)
graph export "I:\ONDERZOEK\PROJECTEN\COVIDRADAR\Descriptives Article\Figures\Supplementes\sensitivity\noHCPROgesproken.tif", as(tif)   width(1600) height(1200) replace 
ciplot difcontact if realdif>=-21 & realdif<=21, by(realdif) xlabel(2 35 65 95 128) xticks(2 35 65 95 128) ylabel(, angle(horizontal)) yline(0, lcolor(red)) name(S23)
graph export "I:\ONDERZOEK\PROJECTEN\COVIDRADAR\Descriptives Article\Figures\Supplementes\sensitivity\noHCPROcontact.tif", as(tif)   width(1600) height(1200) replace 
ciplot difwerk if realdif>=-21 & realdif<=21, by(realdif) xlabel(2 35 65 95 128) xticks(2 35 65 95 128) ylabel(, angle(horizontal)) yline(0, lcolor(red)) name(S24)
graph export "I:\ONDERZOEK\PROJECTEN\COVIDRADAR\Descriptives Article\Figures\Supplementes\sensitivity\noHCPROwerk.tif", as(tif)   width(1600) height(1200) replace 

graph combine S19 S20 S21 S22 S23 S24, holes(5 6) note( {&Delta} = COVID positive - entire cohort) iscale(.5)
graph export "I:\ONDERZOEK\PROJECTEN\COVIDRADAR\Descriptives Article\Figures\Supplementes\sensitivity\noHCOROS19S25Behave.tif", as(tif)   width(1600) height(1200) replace 

sort realdif
foreach v of varlist difnabij-difnsymp{ 
by realdif: egen mean`v' = mean(`v')
}

label variable meandifhoesten "Cough"
label variable meandifkeelpijn "Sore throat"
label variable meandifkoorts "Fever"
label variable meandifkortademig "Short of breath"
label variable meandifmaagdarm "GI symptoms"
label variable meandifborstkas "Pain in chest"
label variable meandifogen "Swollen eyes"
label variable meandifgeur "Loss of smell"
label variable meandifhoofdpijn "Headache"
label variable meandifvermoeidheid "Fatigue"
label variable meandifextreemvermoeidheid "Extreme Fatigue"
label variable meandifopenbaar "Going to public building"
label variable meandifnabij "People within 1.5m"
label variable meandifuithuis "Hours outside the house"
label variable meandifbezoek "Visitors received"
label variable meandifgesproken "People spoken with <1.5m"
label variable meandifcontact "Proportion contact with Coronapatient"
label variable meandifwerk "Proportion of people going to work or school"
label variable meandifasymp "Asymptomatic"
label variable meandifnsymp "Number of symptoms"
label variable realdif "Days surrounding positive test"

by realdif: gen nn=_n

twoway (line meandifhoesten-meandifvermoeid realdif) if realdif>=-21 & realdif<=21 & nn==1, ylabel(.1 "10%" .2 "20%".3 "30%".4 "40%".5 "50%", angle(horizontal)) yticks(.1 .2 .3 .4 .5) ytitle({&Delta} % with symptom) name(symptomsurpostest) note({&Delta} = COVID positive - entire cohort) 
graph export "I:\ONDERZOEK\PROJECTEN\COVIDRADAR\Descriptives Article\Figures\Supplementes\sensitivity\noHCPROsymptomstest.tif", as(tif)   width(1600) height(1200) replace 

twoway (line meandifnabij meandifuithuis meandifbezoek meandifgesproken realdif) if realdif>=-21 & realdif<=21 & nn==1, ylabel(-2 -1 0 1 2, angle(horizontal)) yticks(-2 -1 0 1 2) yline(0, lcolor(red)) ytitle({&Delta} means (COVID positive - entire cohort) ) name(totalbehpos) 
graph export "I:\ONDERZOEK\PROJECTEN\COVIDRADAR\Descriptives Article\Figures\Supplementes\sensitivity\noHCPRObehavetest.tif", as(tif)   width(1600) height(1200) replace 

twoway (line meandifcontact realdif) if realdif>=-21 & realdif<=21 & nn==1
graph export "I:\ONDERZOEK\PROJECTEN\COVIDRADAR\Descriptives Article\Figures\Supplementes\sensitivity\noHCPROcontacttest.tif", as(tif) replace 
twoway (line meandifwerk realdif) if realdif>=-21 & realdif<=21 & nn==1
graph export "I:\ONDERZOEK\PROJECTEN\COVIDRADAR\Descriptives Article\Figures\Supplementes\sensitivity\noHCPROwerktest.tif", as(tif) replace 

twoway (line meandifasymp realdif) if realdif>=-21 & realdif<=21 & nn==1, ylabel(0 "100" -.2 "80%" -.4 "60%"-.6 "40%"-.8 "20%" -1 "0%", angle(horizontal)) yticks(0 -.2 -.4 -.6 -.8 -1) ytitle({&Delta} % asymptomatic (COVID positive - entire cohort)) name(asympt)

graph export "I:\ONDERZOEK\PROJECTEN\COVIDRADAR\Descriptives Article\Figures\Supplementes\sensitivity\noHCPROasymptest.tif", as(tif) replace 
twoway (line meandifnsymp realdif) if realdif>=-21 & realdif<=21 & nn==1
graph export "I:\ONDERZOEK\PROJECTEN\COVIDRADAR\Descriptives Article\Figures\Supplementes\sensitivity\noHCPROnsymptest.tif", as(tif) replace 


clear

use "I:\ONDERZOEK\PROJECTEN\COVIDRADAR\Data\COVIDradarData\CoViDradarDataNEWwithoutExcludesCleaned.dta"

drop if hcpro=="yes"
drop if profession=="hcpro"
sort date
by date: gen n=_n
keep if n==1
drop n

merge 1:1 date using "I:\ONDERZOEK\PROJECTEN\COVIDRADAR\Data\COVIDradarData\DataRIVM\RIVMdataALLNEWEST.dta"
keep if _merge==3
drop _merge

tsset date, daily
tssmooth ma Hoesten= prophoesten, window (6 1 0)
tssmooth ma Keelpijn= propkeelpijn, window (6 1 0)
tssmooth ma Koorts= propkoorts, window (6 1 0)
tssmooth ma Kortademig= propkortademig, window (6 1 0)
tssmooth ma maagdarmklachten= propmaagdarm, window (6 1 0)
tssmooth ma pijnborstkas= propborstkas, window (6 1 0)
tssmooth ma ogenontstoken= propogen, window (6 1 0)
tssmooth ma geurverlies= propgeur, window (6 1 0)
tssmooth ma Hoofdpijn= prophoofdpijn, window (6 1 0)
tssmooth ma Vermoeidheid= propvermoeidheid, window (6 1 0)
tssmooth ma asymptomatisch= propasymp, window (6 1 0)

tssmooth ma maContactCovid= propcontact, window (6 1 0)
tssmooth ma PositiveCovid= propfirstcovid, window (6 1 0)
tssmooth ma ContactCovid= propcontact, window (6 1 0)
tssmooth ma Nabij= propnabij, window (6 1 0)
tssmooth ma Uithuis= propuithuis, window (6 1 0)
tssmooth ma Werk= propwerk, window (6 1 0)
tssmooth ma Bezoek= propbezoek, window (6 1 0)
tssmooth ma Personen= proppersonen, window (6 1 0)
tssmooth ma Gesproken= propgesproken, window (6 1 0)

label variable Hoesten "Cough"
label variable Keelpijn "Sore Throat"
label variable Koorts "Fever"
label variable Kortademig "Shortness of breath"
label variable maagdarmklachten "GI symptoms"
label variable pijnborstkas "Pain in Chest"
label variable ogenontstoken "Eye infection"
label variable geurverlies "Loss of smell"
label variable totcases "Government COVID tests"

twoway (bar totcases date if date>22038, yaxis(2)) (line Hoesten Keelpijn Kortademig maagdarmklachten date if date>22038)
graph export "I:\ONDERZOEK\PROJECTEN\COVIDRADAR\Descriptives Article\Figures\Supplementes\sensitivity\noHCPROhighsypmtime.tif", as(tif)  

twoway (bar totcases date if date>22038, yaxis(2)) (line Koorts  pijnborstkas ogenontstoken geurverlies date if date>22038)
graph export "I:\ONDERZOEK\PROJECTEN\COVIDRADAR\Descriptives Article\Figures\Supplementes\sensitivity\noHCPROlowsypmtime.tif", as(tif)  

clear
use "I:\ONDERZOEK\PROJECTEN\COVIDRADAR\Data\COVIDradarData\CoViDradarDataNEWwithoutExcludesCleaned.dta"
drop if hcpro=="yes"
drop if profession=="hcpro"

sort week

foreach v of varlist hoesten-geur{ 
by week: egen mean`v' = mean(`v')
}
by week: gen nn=_n
keep if nn==1
gen weeknummer=week-3119
drop week
rename weeknummer week
merge 1:1 week using  "I:\ONDERZOEK\PROJECTEN\COVIDRADAR\Descriptives Article\RIVM VIRUS DATA\WeeklyRhinovirus.dta"
keep if _merge==3
drop _merge

label variable meanhoesten "Cough"
label variable meankeelpijn "Sore Throat"
label variable meankoorts "Fever"
label variable meankortademig "Shortness of Breath"
label variable meanmaagdarm "GI symptoms"
label variable meanborstkas "Pain in Chest"
label variable meanogen "Eye infection"
label variable meangeur "Loss of smell"
label variable rhinovirus "Number of viral cultures positive for Rhinovirus"
twoway (bar rhinovirus week) (line meanhoesten meankeelpijn meankoorts meankortademig meanmaagdarm meanborstkas meanogen meangeur week, yaxis(2))

graph export "I:\ONDERZOEK\PROJECTEN\COVIDRADAR\Descriptives Article\Figures\Supplementes\sensitivity\noHCPROrhinovirus.tif", as(tif)  


clear
use "I:\ONDERZOEK\PROJECTEN\COVIDRADAR\Data\COVIDradarData\CoViDradarDataNEWwithoutExcludesCleaned.dta"
drop if hcpro=="yes"
drop if profession=="hcpro"

sort date
by date: gen nn=_n
keep if nn==1

tsset date, daily
tssmooth ma Nabij= propnabij, window (6 1 0)
tssmooth ma Uithuis= propuithuis, window (6 1 0)
tssmooth ma Werk= propwerk, window (6 1 0)
tssmooth ma Bezoek= propbezoek, window (6 1 0)
tssmooth ma Gesproken= propgesproken if date>22097, window (6 1 0)

label variable Nabij "Number of people within 1.5 meters"
label variable Uithuis "Number of hours outside home"
label variable Werk "Proportion working of going to school"
label variable Bezoek "Number of visitors at home"
label variable Gesproken "Number of people within 1.5meter spoken with"

label variable propnabij "Daily mean"
label variable propuithuis "Daily mean"
label variable propwerk "Daily proportion"
label variable propbezoek "Daily mean"
label variable propgesproken "Daily mean"


twoway (line Nabij date) (line propnabij date)
graph export "I:\ONDERZOEK\PROJECTEN\COVIDRADAR\Descriptives Article\Figures\Supplementes\sensitivity\noHCPRONabijtime.tif", as(tif)   width(1600) height(1200) replace 

twoway (line Uithuis date) (line propuithuis date)
graph export "I:\ONDERZOEK\PROJECTEN\COVIDRADAR\Descriptives Article\Figures\Supplementes\sensitivity\noHCPROUithuistime.tif", as(tif)   width(1600) height(1200) replace 

twoway (line Werk date) (line propwerk date)
graph export "I:\ONDERZOEK\PROJECTEN\COVIDRADAR\Descriptives Article\Figures\Supplementes\sensitivity\noHCPROWerktime.tif", as(tif)   width(1600) height(1200) replace 

twoway (line Bezoek date) (line propbezoek date)
graph export "I:\ONDERZOEK\PROJECTEN\COVIDRADAR\Descriptives Article\Figures\Supplementes\sensitivity\noHCPROBezoektime.tif", as(tif)   width(1600) height(1200) replace 

twoway (line Gesproken date if date>22097) (line propgesproken date if date>22097)
graph export "I:\ONDERZOEK\PROJECTEN\COVIDRADAR\Descriptives Article\Figures\Supplementes\sensitivity\noHCPROGesprokentime.tif", as(tif)   width(1600) height(1200) replace 
clear

**2 without Zuid-Holland**
use "I:\ONDERZOEK\PROJECTEN\COVIDRADAR\Data\COVIDradarData\CoViDradarDataNEWwithoutExcludesCleaned.dta"

drop if pr1=="Zuid-Holland" 

preserve
sort unique_id
by unique_id: gen uidn=_n
keep if uidn==1
graph bar (count), over(gender) over(age)
graph export "I:\ONDERZOEK\PROJECTEN\COVIDRADAR\Descriptives Article\Figures\Supplementes\sensitivity\noZHagegenderobs.tif", as(tif)   width(1600) height(1200) replace 
restore

sort date
foreach v of varlist contact-hoofdpijn{ 
by date: egen prop`v' = mean(`v')
}
by date: egen propextremevermoeid = mean(vermoeidheidextreme)
foreach v of varlist werk-gesproken{ 
by date: egen prop`v' = mean(`v')
}
by date: egen propopenbaar = mean(openbaar)
by date: egen propasymp = mean(asymp)
by date: egen propnsymp = mean(numbersymp)

keep if !mi(realdif)


generate difnabij=nabij-propnabij if !mi(realdif)
generate difuithuis=uithuis-propuithuis if !mi(realdif)
generate difwerk=werk-propwerk if !mi(realdif)
generate difcontact=contact-propcontact if !mi(realdif)
generate difbezoek=bezoek-propbezoek if !mi(realdif)
generate difgesproken=gesproken-propgesproken if !mi(realdif)

generate difhoesten=hoesten-prophoesten if !mi(realdif)
generate difkeelpijn=keelpijn-propkeelpijn if !mi(realdif)
generate difkoorts=koorts-propkoorts if !mi(realdif)
generate difkortademig=kortademig-propkortademig if !mi(realdif)
generate difmaagdarm=maagdarm-propmaagdarm if !mi(realdif)
generate difborstkas=borstkas-propborstkas if !mi(realdif)
generate difogen=ogen-propogen if !mi(realdif)
generate difgeur=geur-propgeur if !mi(realdif)
generate difhoofdpijn=hoofdpijn-prophoofdpijn if !mi(realdif)
generate difextreemvermoeidheid=vermoeidheidextreme-propextremevermoeid if !mi(realdif)
generate difvermoeidheid=vermoeidheid-propvermoeidheid if !mi(realdif)

generate difasymp=asymp-propasymp if !mi(realdif)
generate difnsymp=numbersymp-propnsymp if !mi(realdif)

label variable difhoesten "{&Delta}Proportion Cough"
label variable difkeelpijn "{&Delta}Proportion Sore throat"
label variable difkoorts "{&Delta}Proportion Fever"
label variable difkortademig "{&Delta}Proportion Short of breath"
label variable difmaagdarm "{&Delta}Proportion GI symptoms"
label variable difborstkas "{&Delta}Proportion Pain in chest"
label variable difogen "{&Delta}Proportion Swollen eyes"
label variable difgeur "{&Delta}Proportion Loss of smell"
label variable difhoofdpijn "{&Delta}Proportion Headache"
label variable difvermoeidheid "{&Delta}Proportion Fatigue"
label variable difextreemvermoeidheid "{&Delta}Proportion Extreme fatigue"
label variable difasymp "{&Delta}Proportion Asymptomatic"
label variable difnsymp "{&Delta}Mean number of symptoms"
label variable difopenbaar "{&Delta}Proportion going to public building"
label variable difnabij "{&Delta}People within 1.5m"
label variable difuithuis "{&Delta}Hours outside the house"
label variable difbezoek "{&Delta}Visitors received"
label variable difgesproken "{&Delta}People spoken with <1.5m"
label variable difcontact "{&Delta}Proportion with contact with Coronapatient"
label variable difwerk "{&Delta}Proportion going to work or school"
label variable realdif "Days surrounding positive test"

graph drop _all

ciplot difhoesten if realdif>=-21 & realdif<=21, by(realdif) xlabel(2 35 65 95 128) xticks(2 35 65 95 128) ylabel(, angle(horizontal)) yline(0, lcolor(red)) name(S6)
graph export "I:\ONDERZOEK\PROJECTEN\COVIDRADAR\Descriptives Article\Figures\Supplementes\sensitivity\noZHhoesten.tif", as(tif)   width(1600) height(1200) replace
ciplot difkeelpijn if realdif>=-21 & realdif<=21, by(realdif) xlabel(2 35 65 95 128) xticks(2 35 65 95 128) ylabel(, angle(horizontal)) yline(0, lcolor(red)) name(S7)
graph export "I:\ONDERZOEK\PROJECTEN\COVIDRADAR\Descriptives Article\Figures\Supplementes\sensitivity\noZHkeelpijn.tif", as(tif)   width(1600) height(1200) replace 
ciplot difkoorts if realdif>=-21 & realdif<=21, by(realdif) xlabel(2 35 65 95 128) xticks(2 35 65 95 128) ylabel(, angle(horizontal)) yline(0, lcolor(red)) name(S8)
graph export "I:\ONDERZOEK\PROJECTEN\COVIDRADAR\Descriptives Article\Figures\Supplementes\sensitivity\noZHkoorts.tif", as(tif)   width(1600) height(1200) replace 
ciplot difkortademig if realdif>=-21 & realdif<=21, by(realdif) xlabel(2 35 65 95 128) xticks(2 35 65 95 128) ylabel(, angle(horizontal)) yline(0, lcolor(red)) name(S9)
graph export "I:\ONDERZOEK\PROJECTEN\COVIDRADAR\Descriptives Article\Figures\Supplementes\sensitivity\noZHkortademig.tif", as(tif)   width(1600) height(1200) replace 
ciplot difmaagdarm if realdif>=-21 & realdif<=21, by(realdif) xlabel(2 35 65 95 128) xticks(2 35 65 95 128) ylabel(, angle(horizontal)) yline(0, lcolor(red)) name(S10)
graph export "I:\ONDERZOEK\PROJECTEN\COVIDRADAR\Descriptives Article\Figures\Supplementes\sensitivity\noZHmaagdarm.tif", as(tif)   width(1600) height(1200) replace 
ciplot difborstkas if realdif>=-21 & realdif<=21, by(realdif) xlabel(2 35 65 95 128) xticks(2 35 65 95 128) ylabel(, angle(horizontal)) yline(0, lcolor(red)) name(S11)
graph export "I:\ONDERZOEK\PROJECTEN\COVIDRADAR\Descriptives Article\Figures\Supplementes\sensitivity\noZHborstkas.tif", as(tif)   width(1600) height(1200) replace 
ciplot difogen if realdif>=-21 & realdif<=21, by(realdif) xlabel(2 35 65 95 128) xticks(2 35 65 95 128) ylabel(, angle(horizontal)) yline(0, lcolor(red)) name(S12)
graph export "I:\ONDERZOEK\PROJECTEN\COVIDRADAR\Descriptives Article\Figures\Supplementes\sensitivity\noZHogen.tif", as(tif)   width(1600) height(1200) replace 
ciplot difgeur if realdif>=-21 & realdif<=21, by(realdif) xlabel(2 35 65 95 128) xticks(2 35 65 95 128) ylabel(, angle(horizontal)) yline(0, lcolor(red)) name(S13)
graph export "I:\ONDERZOEK\PROJECTEN\COVIDRADAR\Descriptives Article\Figures\Supplementes\sensitivity\noZHgeur.tif", as(tif)   width(1600) height(1200) replace 

ciplot difhoofdpijn if realdif>=-21 & realdif<=21, by(realdif) xlabel(2 35 65 95 128) xticks(2 35 65 95 128) ylabel(, angle(horizontal)) yline(0, lcolor(red)) name(S14)
graph export "I:\ONDERZOEK\PROJECTEN\COVIDRADAR\Descriptives Article\Figures\Supplementes\sensitivity\noZHhoofdpijn.tif", as(tif)   width(1600) height(1200) replace 
ciplot difvermoeidheid if realdif>=-21 & realdif<=21, by(realdif) xlabel(2 35 65 95 128) xticks(2 35 65 95 128) ylabel(, angle(horizontal)) yline(0, lcolor(red)) name(S15)
graph export "I:\ONDERZOEK\PROJECTEN\COVIDRADAR\Descriptives Article\Figures\Supplementes\sensitivity\noZHvermoeidheid.tif", as(tif)   width(1600) height(1200) replace 
ciplot difextreemvermoeidheid if realdif>=-21 & realdif<=21, by(realdif) xlabel(2 35 65 95 128) xticks(2 35 65 95 128) ylabel(, angle(horizontal)) yline(0, lcolor(red)) name(S16)
graph export "I:\ONDERZOEK\PROJECTEN\COVIDRADAR\Descriptives Article\Figures\Supplementes\sensitivity\noZHextreemvermoeidheid.tif", as(tif)   width(1600) height(1200) replace 

graph combine S6 S7 S8 S9 S10 S11 S12 S13 S14 S15 S16, note({&Delta} = COVID positive - entire cohort)
graph export "I:\ONDERZOEK\PROJECTEN\COVIDRADAR\Descriptives Article\Figures\Supplementes\sensitivity\noZHS6-S16AllSymp.tif", as(tif)   width(1600) height(1200) replace 

ciplot difasymp if realdif>=-21 & realdif<=21, by(realdif)xlabel(2 35 65 95 128) xticks(2 35 65 95 128) ylabel(, angle(horizontal)) yline(0, lcolor(red)) note(95% Confidence Interval           {&Delta} = COVID positive - entire cohort)
graph export "I:\ONDERZOEK\PROJECTEN\COVIDRADAR\Descriptives Article\Figures\Supplementes\sensitivity\noZHasymp.tif", as(tif)   width(1600) height(1200) replace 
ciplot difnsymp if realdif>=-21 & realdif<=21, by(realdif) xlabel(2 35 65 95 128) xticks(2 35 65 95 128) ylabel(, angle(horizontal)) yline(0, lcolor(red)) note(95% Confidence Interval           {&Delta} = COVID positive - entire cohort)

graph export "I:\ONDERZOEK\PROJECTEN\COVIDRADAR\Descriptives Article\Figures\Supplementes\sensitivity\noZHaantalsymp.tif", as(tif)   width(1600) height(1200) replace 


ciplot difnabij if realdif>=-21 & realdif<=21, by(realdif) xlabel(2 35 65 95 128) xticks(2 35 65 95 128) ylabel(, angle(horizontal)) yline(0, lcolor(red)) name(S19)
graph export "I:\ONDERZOEK\PROJECTEN\COVIDRADAR\Descriptives Article\Figures\Supplementes\sensitivity\noZHnabij.tif", as(tif)   width(1600) height(1200) replace 

ciplot difuithuis if realdif>=-21 & realdif<=21, by(realdif) xlabel(2 35 65 95 128) xticks(2 35 65 95 128) ylabel(, angle(horizontal)) yline(0, lcolor(red)) name(S20)
graph export "I:\ONDERZOEK\PROJECTEN\COVIDRADAR\Descriptives Article\Figures\Supplementes\sensitivity\noZHuithuis.tif", as(tif)   width(1600) height(1200) replace 
ciplot difbezoek if realdif>=-21 & realdif<=21, by(realdif) xlabel(2 35 65 95 128) xticks(2 35 65 95 128) ylabel(, angle(horizontal)) yline(0, lcolor(red)) name(S21)
graph export "I:\ONDERZOEK\PROJECTEN\COVIDRADAR\Descriptives Article\Figures\Supplementes\sensitivity\noZHbezoek.tif", as(tif)   width(1600) height(1200) replace 
ciplot difgesproken if realdif>=-21 & realdif<=21, by(realdif) xlabel(2 35 65 95 128) xticks(2 35 65 95 128) ylabel(, angle(horizontal)) yline(0, lcolor(red)) name(S22)
graph export "I:\ONDERZOEK\PROJECTEN\COVIDRADAR\Descriptives Article\Figures\Supplementes\sensitivity\noZHgesproken.tif", as(tif)   width(1600) height(1200) replace 
ciplot difcontact if realdif>=-21 & realdif<=21, by(realdif) xlabel(2 35 65 95 128) xticks(2 35 65 95 128) ylabel(, angle(horizontal)) yline(0, lcolor(red)) name(S23)
graph export "I:\ONDERZOEK\PROJECTEN\COVIDRADAR\Descriptives Article\Figures\Supplementes\sensitivity\noZHcontact.tif", as(tif)   width(1600) height(1200) replace 
ciplot difwerk if realdif>=-21 & realdif<=21, by(realdif) xlabel(2 35 65 95 128) xticks(2 35 65 95 128) ylabel(, angle(horizontal)) yline(0, lcolor(red)) name(S24)
graph export "I:\ONDERZOEK\PROJECTEN\COVIDRADAR\Descriptives Article\Figures\Supplementes\sensitivity\noZHwerk.tif", as(tif)   width(1600) height(1200) replace 

graph combine S19 S20 S21 S22 S23 S24, holes(5 6) note( {&Delta} = COVID positive - entire cohort) iscale(.5)
graph export "I:\ONDERZOEK\PROJECTEN\COVIDRADAR\Descriptives Article\Figures\Supplementes\sensitivity\noZHS19S25Behave.tif", as(tif)   width(1600) height(1200) replace 


sort realdif
foreach v of varlist difnabij-difnsymp{ 
by realdif: egen mean`v' = mean(`v')
}

label variable meandifhoesten "Cough"
label variable meandifkeelpijn "Sore throat"
label variable meandifkoorts "Fever"
label variable meandifkortademig "Short of breath"
label variable meandifmaagdarm "GI symptoms"
label variable meandifborstkas "Pain in chest"
label variable meandifogen "Swollen eyes"
label variable meandifgeur "Loss of smell"
label variable meandifhoofdpijn "Headache"
label variable meandifvermoeidheid "Fatigue"
label variable meandifextreemvermoeidheid "Extreme Fatigue"
label variable meandifopenbaar "Going to public building"
label variable meandifnabij "People within 1.5m"
label variable meandifuithuis "Hours outside the house"
label variable meandifbezoek "Visitors received"
label variable meandifgesproken "People spoken with <1.5m"
label variable meandifcontact "Proportion contact with Coronapatient"
label variable meandifwerk "Proportion of people going to work or school"
label variable meandifasymp "Asymptomatic"
label variable meandifnsymp "Number of symptoms"
label variable realdif "Days surrounding positive test"

by realdif: gen nn=_n

twoway (line meandifhoesten-meandifvermoeid realdif) if realdif>=-21 & realdif<=21 & nn==1, ylabel(.1 "10%" .2 "20%".3 "30%".4 "40%".5 "50%", angle(horizontal)) yticks(.1 .2 .3 .4 .5) ytitle({&Delta} % with symptom) name(symptomsurpostest) note({&Delta} = COVID positive - entire cohort)
graph export "I:\ONDERZOEK\PROJECTEN\COVIDRADAR\Descriptives Article\Figures\Supplementes\sensitivity\noZHsymptomstest.tif", as(tif)   width(1600) height(1200) replace 

twoway (line meandifnabij meandifuithuis meandifbezoek meandifgesproken realdif) if realdif>=-21 & realdif<=21 & nn==1, ylabel(-2 -1 0 1 2, angle(horizontal)) yticks(-2 -1 0 1 2) yline(0, lcolor(red)) ytitle({&Delta} means (COVID positive - entire cohort) ) name(totalbehpos)
graph export "I:\ONDERZOEK\PROJECTEN\COVIDRADAR\Descriptives Article\Figures\Supplementes\sensitivity\noZHbehavetest.tif", as(tif)   width(1600) height(1200) replace 

twoway (line meandifcontact realdif) if realdif>=-21 & realdif<=21 & nn==1
graph export "I:\ONDERZOEK\PROJECTEN\COVIDRADAR\Descriptives Article\Figures\Supplementes\sensitivity\noZHcontacttest.tif", as(tif) replace  
twoway (line meandifwerk realdif) if realdif>=-21 & realdif<=21 & nn==1
graph export "I:\ONDERZOEK\PROJECTEN\COVIDRADAR\Descriptives Article\Figures\Supplementes\sensitivity\noZHwerktest.tif", as(tif) replace 

twoway (line meandifasymp realdif) if realdif>=-21 & realdif<=21 & nn==1, ylabel(0 "100" -.2 "80%" -.4 "60%"-.6 "40%"-.8 "20%" -1 "0%", angle(horizontal)) yticks(0 -.2 -.4 -.6 -.8 -1) ytitle({&Delta} % asymptomatic (COVID positive - entire cohort)) 
graph export "I:\ONDERZOEK\PROJECTEN\COVIDRADAR\Descriptives Article\Figures\Supplementes\sensitivity\noZHasymptest.tif", as(tif) replace  
twoway (line meandifnsymp realdif) if realdif>=-21 & realdif<=21 & nn==1, ylabel(-2 -1 0 1 2, angle(horizontal)) yticks(-2 -1 0 1 2) yline(0, lcolor(red)) ytitle({&Delta} means (COVID positive - entire cohort) ) 
graph export "I:\ONDERZOEK\PROJECTEN\COVIDRADAR\Descriptives Article\Figures\Supplementes\sensitivity\noZHnsymptest.tif", as(tif) replace 


clear
use "I:\ONDERZOEK\PROJECTEN\COVIDRADAR\Data\COVIDradarData\CoViDradarDataNEWwithoutExcludesCleaned.dta"
drop if pr1=="Zuid-Holland" 

sort date
by date: gen n=_n
keep if n==1
drop n

merge 1:1 date using "I:\ONDERZOEK\PROJECTEN\COVIDRADAR\Data\COVIDradarData\DataRIVM\RIVMdataALLNEWEST.dta"
keep if _merge==3
drop _merge

tsset date, daily
tssmooth ma Hoesten= prophoesten, window (6 1 0)
tssmooth ma Keelpijn= propkeelpijn, window (6 1 0)
tssmooth ma Koorts= propkoorts, window (6 1 0)
tssmooth ma Kortademig= propkortademig, window (6 1 0)
tssmooth ma maagdarmklachten= propmaagdarm, window (6 1 0)
tssmooth ma pijnborstkas= propborstkas, window (6 1 0)
tssmooth ma ogenontstoken= propogen, window (6 1 0)
tssmooth ma geurverlies= propgeur, window (6 1 0)
tssmooth ma Hoofdpijn= prophoofdpijn, window (6 1 0)
tssmooth ma Vermoeidheid= propvermoeidheid, window (6 1 0)
tssmooth ma asymptomatisch= propasymp, window (6 1 0)

tssmooth ma maContactCovid= propcontact, window (6 1 0)
tssmooth ma PositiveCovid= propfirstcovid, window (6 1 0)
tssmooth ma ContactCovid= propcontact, window (6 1 0)
tssmooth ma Nabij= propnabij, window (6 1 0)
tssmooth ma Uithuis= propuithuis, window (6 1 0)
tssmooth ma Werk= propwerk, window (6 1 0)
tssmooth ma Bezoek= propbezoek, window (6 1 0)
tssmooth ma Personen= proppersonen, window (6 1 0)
tssmooth ma Gesproken= propgesproken, window (6 1 0)

label variable Hoesten "Cough"
label variable Keelpijn "Sore Throat"
label variable Koorts "Fever"
label variable Kortademig "Shortness of breath"
label variable maagdarmklachten "GI symptoms"
label variable pijnborstkas "Pain in Chest"
label variable ogenontstoken "Eye infection"
label variable geurverlies "Loss of smell"
label variable totcases "Government COVID tests"

twoway (bar totcases date if date>22038, yaxis(2)) (line Hoesten Keelpijn Kortademig maagdarmklachten date if date>22038)
graph export "I:\ONDERZOEK\PROJECTEN\COVIDRADAR\Descriptives Article\Figures\Supplementes\sensitivity\noZHhighsypmtime.tif", as(tif)  

twoway (bar totcases date if date>22038, yaxis(2)) (line Koorts  pijnborstkas ogenontstoken geurverlies date if date>22038)
graph export "I:\ONDERZOEK\PROJECTEN\COVIDRADAR\Descriptives Article\Figures\Supplementes\sensitivity\noZHlowsypmtime.tif", as(tif)  

clear
use "I:\ONDERZOEK\PROJECTEN\COVIDRADAR\Data\COVIDradarData\CoViDradarDataNEWwithoutExcludesCleaned.dta"
drop if pr1=="Zuid-Holland" 

sort week

foreach v of varlist hoesten-geur{ 
by week: egen mean`v' = mean(`v')
}
by week: gen nn=_n
keep if nn==1
gen weeknummer=week-3119
drop week
rename weeknummer week
merge 1:1 week using  "I:\ONDERZOEK\PROJECTEN\COVIDRADAR\Descriptives Article\RIVM VIRUS DATA\WeeklyRhinovirus.dta"
keep if _merge==3
drop _merge

label variable meanhoesten "Cough"
label variable meankeelpijn "Sore Throat"
label variable meankoorts "Fever"
label variable meankortademig "Shortness of Breath"
label variable meanmaagdarm "GI symptoms"
label variable meanborstkas "Pain in Chest"
label variable meanogen "Eye infection"
label variable meangeur "Loss of smell"
label variable rhinovirus "Number of viral cultures positive for Rhinovirus"
twoway (bar rhinovirus week) (line meanhoesten meankeelpijn meankoorts meankortademig meanmaagdarm meanborstkas meanogen meangeur week, yaxis(2))

graph export "I:\ONDERZOEK\PROJECTEN\COVIDRADAR\Descriptives Article\Figures\Supplementes\sensitivity\noZHrhinovirus.tif", as(tif)  


clear
use "I:\ONDERZOEK\PROJECTEN\COVIDRADAR\Data\COVIDradarData\CoViDradarDataNEWwithoutExcludesCleaned.dta"
drop if pr1=="Zuid-Holland" 

sort date
by date: gen nn=_n
keep if nn==1

tsset date, daily
tssmooth ma Nabij= propnabij, window (6 1 0)
tssmooth ma Uithuis= propuithuis, window (6 1 0)
tssmooth ma Werk= propwerk, window (6 1 0)
tssmooth ma Bezoek= propbezoek, window (6 1 0)
tssmooth ma Gesproken= propgesproken if date>22097, window (6 1 0)

label variable Nabij "Number of people within 1.5 meters"
label variable Uithuis "Number of hours outside home"
label variable Werk "Proportion working of going to school"
label variable Bezoek "Number of visitors at home"
label variable Gesproken "Number of people within 1.5meter spoken with"

label variable propnabij "Daily mean"
label variable propuithuis "Daily mean"
label variable propwerk "Daily proportion"
label variable propbezoek "Daily mean"
label variable propgesproken "Daily mean"


twoway (line Nabij date) (line propnabij date)
graph export "I:\ONDERZOEK\PROJECTEN\COVIDRADAR\Descriptives Article\Figures\Supplementes\sensitivity\noZHNabijtime.tif", as(tif)   width(1600) height(1200) replace 

twoway (line Uithuis date) (line propuithuis date)
graph export "I:\ONDERZOEK\PROJECTEN\COVIDRADAR\Descriptives Article\Figures\Supplementes\sensitivity\noZHUithuistime.tif", as(tif)   width(1600) height(1200) replace 

twoway (line Werk date) (line propwerk date)
graph export "I:\ONDERZOEK\PROJECTEN\COVIDRADAR\Descriptives Article\Figures\Supplementes\sensitivity\noZHWerktime.tif", as(tif)   width(1600) height(1200) replace 

twoway (line Bezoek date) (line propbezoek date)
graph export "I:\ONDERZOEK\PROJECTEN\COVIDRADAR\Descriptives Article\Figures\Supplementes\sensitivity\noZHBezoektime.tif", as(tif)   width(1600) height(1200) replace 

twoway (line Gesproken date if date>22097) (line propgesproken date if date>22097)
graph export "I:\ONDERZOEK\PROJECTEN\COVIDRADAR\Descriptives Article\Figures\Supplementes\sensitivity\noZHGesprokentime.tif", as(tif)   width(1600) height(1200) replace 

clear

**3 only with users<7 (below median) observations**
use "I:\ONDERZOEK\PROJECTEN\COVIDRADAR\Data\COVIDradarData\CoViDradarDataNEWwithoutExcludesCleaned.dta"

keep if totalobsnum>6
preserve
sort unique_id
by unique_id: gen uidn=_n
keep if uidn==1
graph bar (count), over(gender) over(age)
graph export "I:\ONDERZOEK\PROJECTEN\COVIDRADAR\Descriptives Article\Figures\Supplementes\sensitivity\Loyalagegenderobs.tif", as(tif)   width(1600) height(1200) replace 
restore

clear
use "I:\ONDERZOEK\PROJECTEN\COVIDRADAR\Data\COVIDradarData\CoViDradarDataNEWwithoutExcludesCleaned.dta"
drop if totalobsnum<7


preserve
sort unique_id
by unique_id: gen uidn=_n
keep if uidn==1
graph bar (count), over(gender) over(age)
graph export "I:\ONDERZOEK\PROJECTEN\COVIDRADAR\Descriptives Article\Figures\Supplementes\sensitivity\noLoyalagegenderobs.tif", as(tif)   width(1600) height(1200) replace 
restore
sort date
foreach v of varlist contact-hoofdpijn{ 
by date: egen prop`v' = mean(`v')
}
by date: egen propextremevermoeid = mean(vermoeidheidextreme)
foreach v of varlist werk-gesproken{ 
by date: egen prop`v' = mean(`v')
}
by date: egen propopenbaar = mean(openbaar)
by date: egen propasymp = mean(asymp)
by date: egen propnsymp = mean(numbersymp)

keep if !mi(realdif)


generate difnabij=nabij-propnabij if !mi(realdif)
generate difuithuis=uithuis-propuithuis if !mi(realdif)
generate difwerk=werk-propwerk if !mi(realdif)
generate difcontact=contact-propcontact if !mi(realdif)
generate difbezoek=bezoek-propbezoek if !mi(realdif)
generate difgesproken=gesproken-propgesproken if !mi(realdif)

generate difhoesten=hoesten-prophoesten if !mi(realdif)
generate difkeelpijn=keelpijn-propkeelpijn if !mi(realdif)
generate difkoorts=koorts-propkoorts if !mi(realdif)
generate difkortademig=kortademig-propkortademig if !mi(realdif)
generate difmaagdarm=maagdarm-propmaagdarm if !mi(realdif)
generate difborstkas=borstkas-propborstkas if !mi(realdif)
generate difogen=ogen-propogen if !mi(realdif)
generate difgeur=geur-propgeur if !mi(realdif)
generate difhoofdpijn=hoofdpijn-prophoofdpijn if !mi(realdif)
generate difextreemvermoeidheid=vermoeidheidextreme-propextremevermoeid if !mi(realdif)
generate difvermoeidheid=vermoeidheid-propvermoeidheid if !mi(realdif)

generate difasymp=asymp-propasymp if !mi(realdif)
generate difnsymp=numbersymp-propnsymp if !mi(realdif)

label variable difhoesten "{&Delta}Proportion Cough"
label variable difkeelpijn "{&Delta}Proportion Sore throat"
label variable difkoorts "{&Delta}Proportion Fever"
label variable difkortademig "{&Delta}Proportion Short of breath"
label variable difmaagdarm "{&Delta}Proportion GI symptoms"
label variable difborstkas "{&Delta}Proportion Pain in chest"
label variable difogen "{&Delta}Proportion Swollen eyes"
label variable difgeur "{&Delta}Proportion Loss of smell"
label variable difhoofdpijn "{&Delta}Proportion Headache"
label variable difvermoeidheid "{&Delta}Proportion Fatigue"
label variable difextreemvermoeidheid "{&Delta}Proportion Extreme fatigue"
label variable difasymp "{&Delta}Proportion Asymptomatic"
label variable difnsymp "{&Delta}Mean number of symptoms"
label variable difopenbaar "{&Delta}Proportion going to public building"
label variable difnabij "{&Delta}People within 1.5m"
label variable difuithuis "{&Delta}Hours outside the house"
label variable difbezoek "{&Delta}Visitors received"
label variable difgesproken "{&Delta}People spoken with <1.5m"
label variable difcontact "{&Delta}Proportion with contact with Coronapatient"
label variable difwerk "{&Delta}Proportion going to work or school"
label variable realdif "Days surrounding positive test"

graph drop _all

ciplot difhoesten if realdif>=-21 & realdif<=21, by(realdif) xlabel(2 35 65 95 128) xticks(2 35 65 95 128) ylabel(, angle(horizontal)) yline(0, lcolor(red)) name(S6)
graph export "I:\ONDERZOEK\PROJECTEN\COVIDRADAR\Descriptives Article\Figures\Supplementes\sensitivity\noLoyalhoesten.tif", as(tif)   width(1600) height(1200) replace
ciplot difkeelpijn if realdif>=-21 & realdif<=21, by(realdif) xlabel(2 35 65 95 128) xticks(2 35 65 95 128) ylabel(, angle(horizontal)) yline(0, lcolor(red)) name(S7)
graph export "I:\ONDERZOEK\PROJECTEN\COVIDRADAR\Descriptives Article\Figures\Supplementes\sensitivity\noLoyalkeelpijn.tif", as(tif)   width(1600) height(1200) replace 
ciplot difkoorts if realdif>=-21 & realdif<=21, by(realdif) xlabel(2 35 65 95 128) xticks(2 35 65 95 128) ylabel(, angle(horizontal)) yline(0, lcolor(red)) name(S8)
graph export "I:\ONDERZOEK\PROJECTEN\COVIDRADAR\Descriptives Article\Figures\Supplementes\sensitivity\noLoyalkoorts.tif", as(tif)   width(1600) height(1200) replace 
ciplot difkortademig if realdif>=-21 & realdif<=21, by(realdif) xlabel(2 35 65 95 128) xticks(2 35 65 95 128) ylabel(, angle(horizontal)) yline(0, lcolor(red)) name(S9)
graph export "I:\ONDERZOEK\PROJECTEN\COVIDRADAR\Descriptives Article\Figures\Supplementes\sensitivity\noLoyalkortademig.tif", as(tif)   width(1600) height(1200) replace 
ciplot difmaagdarm if realdif>=-21 & realdif<=21, by(realdif) xlabel(2 35 65 95 128) xticks(2 35 65 95 128) ylabel(, angle(horizontal)) yline(0, lcolor(red)) name(S10)
graph export "I:\ONDERZOEK\PROJECTEN\COVIDRADAR\Descriptives Article\Figures\Supplementes\sensitivity\noLoyalmaagdarm.tif", as(tif)   width(1600) height(1200) replace 
ciplot difborstkas if realdif>=-21 & realdif<=21, by(realdif) xlabel(2 35 65 95 128) xticks(2 35 65 95 128) ylabel(, angle(horizontal)) yline(0, lcolor(red)) name(S11)
graph export "I:\ONDERZOEK\PROJECTEN\COVIDRADAR\Descriptives Article\Figures\Supplementes\sensitivity\noLoyalborstkas.tif", as(tif)   width(1600) height(1200) replace 
ciplot difogen if realdif>=-21 & realdif<=21, by(realdif) xlabel(2 35 65 95 128) xticks(2 35 65 95 128) ylabel(, angle(horizontal)) yline(0, lcolor(red)) name(S12)
graph export "I:\ONDERZOEK\PROJECTEN\COVIDRADAR\Descriptives Article\Figures\Supplementes\sensitivity\noLoyalogen.tif", as(tif)   width(1600) height(1200) replace 
ciplot difgeur if realdif>=-21 & realdif<=21, by(realdif) xlabel(2 35 65 95 128) xticks(2 35 65 95 128) ylabel(, angle(horizontal)) yline(0, lcolor(red)) name(S13)
graph export "I:\ONDERZOEK\PROJECTEN\COVIDRADAR\Descriptives Article\Figures\Supplementes\sensitivity\noLoyalgeur.tif", as(tif)   width(1600) height(1200) replace 

ciplot difhoofdpijn if realdif>=-21 & realdif<=21, by(realdif) xlabel(2 35 65 95 128) xticks(2 35 65 95 128) ylabel(, angle(horizontal)) yline(0, lcolor(red)) name(S14)
graph export "I:\ONDERZOEK\PROJECTEN\COVIDRADAR\Descriptives Article\Figures\Supplementes\sensitivity\noLoyalhoofdpijn.tif", as(tif)   width(1600) height(1200) replace 
ciplot difvermoeidheid if realdif>=-21 & realdif<=21, by(realdif) xlabel(2 35 65 95 128) xticks(2 35 65 95 128) ylabel(, angle(horizontal)) yline(0, lcolor(red)) name(S15)
graph export "I:\ONDERZOEK\PROJECTEN\COVIDRADAR\Descriptives Article\Figures\Supplementes\sensitivity\noLoyalvermoeidheid.tif", as(tif)   width(1600) height(1200) replace 
ciplot difextreemvermoeidheid if realdif>=-21 & realdif<=21, by(realdif) xlabel(2 35 65 95 128) xticks(2 35 65 95 128) ylabel(, angle(horizontal)) yline(0, lcolor(red)) name(S16)
graph export "I:\ONDERZOEK\PROJECTEN\COVIDRADAR\Descriptives Article\Figures\Supplementes\sensitivity\noLoyalextreemvermoeidheid.tif", as(tif)   width(1600) height(1200) replace 

graph combine S6 S7 S8 S9 S10 S11 S12 S13 S14 S15 S16, note({&Delta} = COVID positive - entire cohort)
graph export "I:\ONDERZOEK\PROJECTEN\COVIDRADAR\Descriptives Article\Figures\Supplementes\sensitivity\noLoyalS6-S16AllSymp.tif", as(tif)   width(1600) height(1200) replace 


ciplot difasymp if realdif>=-21 & realdif<=21, by(realdif) xlabel(2 35 65 95 128) xticks(2 35 65 95 128) ylabel(, angle(horizontal)) yline(0, lcolor(red)) note(95% Confidence Interval           {&Delta} = COVID positive - entire cohort)
graph export "I:\ONDERZOEK\PROJECTEN\COVIDRADAR\Descriptives Article\Figures\Supplementes\sensitivity\noLoyalasymp.tif", as(tif)   width(1600) height(1200) replace 
ciplot difnsymp if realdif>=-21 & realdif<=21, by(realdif) xlabel(2 35 65 95 128) xticks(2 35 65 95 128) ylabel(, angle(horizontal)) yline(0, lcolor(red)) note(95% Confidence Interval           {&Delta} = COVID positive - entire cohort)
graph export "I:\ONDERZOEK\PROJECTEN\COVIDRADAR\Descriptives Article\Figures\Supplementes\sensitivity\noLoyalaantalsymp.tif", as(tif)   width(1600) height(1200) replace 

ciplot difnabij if realdif>=-21 & realdif<=21, by(realdif) xlabel(2 35 65 95 128) xticks(2 35 65 95 128) ylabel(, angle(horizontal)) yline(0, lcolor(red)) name(S19)
graph export "I:\ONDERZOEK\PROJECTEN\COVIDRADAR\Descriptives Article\Figures\Supplementes\sensitivity\noLoyalnabij.tif", as(tif)   width(1600) height(1200) replace 

ciplot difuithuis if realdif>=-21 & realdif<=21, by(realdif) xlabel(2 35 65 95 128) xticks(2 35 65 95 128) ylabel(, angle(horizontal)) yline(0, lcolor(red)) name(S20)
graph export "I:\ONDERZOEK\PROJECTEN\COVIDRADAR\Descriptives Article\Figures\Supplementes\sensitivity\noLoyaluithuis.tif", as(tif)   width(1600) height(1200) replace 
ciplot difbezoek if realdif>=-21 & realdif<=21, by(realdif) xlabel(2 35 65 95 128) xticks(2 35 65 95 128) ylabel(, angle(horizontal)) yline(0, lcolor(red)) name(S21)
graph export "I:\ONDERZOEK\PROJECTEN\COVIDRADAR\Descriptives Article\Figures\Supplementes\sensitivity\noLoyalbezoek.tif", as(tif)   width(1600) height(1200) replace 
ciplot difgesproken if realdif>=-21 & realdif<=21, by(realdif) xlabel(2 35 65 95 128) xticks(2 35 65 95 128) ylabel(, angle(horizontal)) yline(0, lcolor(red)) name(S22)
graph export "I:\ONDERZOEK\PROJECTEN\COVIDRADAR\Descriptives Article\Figures\Supplementes\sensitivity\noLoyalgesproken.tif", as(tif)   width(1600) height(1200) replace 
ciplot difcontact if realdif>=-21 & realdif<=21, by(realdif) xlabel(2 35 65 95 128) xticks(2 35 65 95 128) ylabel(, angle(horizontal)) yline(0, lcolor(red)) name(S23)
graph export "I:\ONDERZOEK\PROJECTEN\COVIDRADAR\Descriptives Article\Figures\Supplementes\sensitivity\noLoyalcontact.tif", as(tif)   width(1600) height(1200) replace 
ciplot difwerk if realdif>=-21 & realdif<=21, by(realdif) xlabel(2 35 65 95 128) xticks(2 35 65 95 128) ylabel(, angle(horizontal)) yline(0, lcolor(red)) name(S24)
graph export "I:\ONDERZOEK\PROJECTEN\COVIDRADAR\Descriptives Article\Figures\Supplementes\sensitivity\noLoyalwerk.tif", as(tif)   width(1600) height(1200) replace 

graph combine S19 S20 S21 S22 S23 S24, note( {&Delta} = COVID positive - entire cohort) iscale(.5)
graph export "I:\ONDERZOEK\PROJECTEN\COVIDRADAR\Descriptives Article\Figures\Supplementes\sensitivity\noLoyalS19S25Behave.tif", as(tif)   width(1600) height(1200) replace 

sort realdif
foreach v of varlist difnabij-difnsymp{ 
by realdif: egen mean`v' = mean(`v')
}

label variable meandifhoesten "Cough"
label variable meandifkeelpijn "Sore throat"
label variable meandifkoorts "Fever"
label variable meandifkortademig "Short of breath"
label variable meandifmaagdarm "GI symptoms"
label variable meandifborstkas "Pain in chest"
label variable meandifogen "Swollen eyes"
label variable meandifgeur "Loss of smell"
label variable meandifhoofdpijn "Headache"
label variable meandifvermoeidheid "Fatigue"
label variable meandifextreemvermoeidheid "Extreme Fatigue"
label variable meandifopenbaar "Going to public building"
label variable meandifnabij "People within 1.5m"
label variable meandifuithuis "Hours outside the house"
label variable meandifbezoek "Visitors received"
label variable meandifgesproken "People spoken with <1.5m"
label variable meandifcontact "Proportion contact with Coronapatient"
label variable meandifwerk "Proportion of people going to work or school"
label variable meandifasymp "Asymptomatic"
label variable meandifnsymp "Number of symptoms"
label variable realdif "Days surrounding positive test"

by realdif: gen nn=_n

twoway (line meandifhoesten-meandifvermoeid realdif) if realdif>=-21 & realdif<=21 & nn==1, ylabel(.1 "10%" .2 "20%".3 "30%".4 "40%".5 "50%", angle(horizontal)) yticks(.1 .2 .3 .4 .5) ytitle({&Delta} % with symptom) name(symptomsurpostest) note({&Delta} = COVID positive - entire cohort) 
graph export "I:\ONDERZOEK\PROJECTEN\COVIDRADAR\Descriptives Article\Figures\Supplementes\sensitivity\noLoyalsymptomstest.tif", as(tif) replace   

twoway (line meandifnabij meandifuithuis meandifbezoek meandifgesproken realdif) if realdif>=-21 & realdif<=21 & nn==1,  ylabel(-2 -1 0 1 2, angle(horizontal)) yticks(-2 -1 0 1 2) yline(0, lcolor(red)) ytitle({&Delta} means (COVID positive - entire cohort) ) name(totalbehpos)
graph export "I:\ONDERZOEK\PROJECTEN\COVIDRADAR\Descriptives Article\Figures\Supplementes\sensitivity\noLoyalbehavetest.tif", as(tif) replace   

twoway (line meandifcontact realdif) if realdif>=-21 & realdif<=21 & nn==1
graph export "I:\ONDERZOEK\PROJECTEN\COVIDRADAR\Descriptives Article\Figures\Supplementes\sensitivity\noLoyalcontacttest.tif", as(tif) replace
twoway (line meandifwerk realdif) if realdif>=-21 & realdif<=21 & nn==1
graph export "I:\ONDERZOEK\PROJECTEN\COVIDRADAR\Descriptives Article\Figures\Supplementes\sensitivity\noLoyalwerktest.tif", as(tif) replace


twoway (line meandifasymp realdif) if realdif>=-21 & realdif<=21 & nn==1, ylabel(0 "100" -.2 "80%" -.4 "60%"-.6 "40%"-.8 "20%" -1 "0%", angle(horizontal)) yticks(0 -.2 -.4 -.6 -.8 -1) ytitle({&Delta} % asymptomatic (COVID positive - entire cohort)) name(asympt)
graph export "I:\ONDERZOEK\PROJECTEN\COVIDRADAR\Descriptives Article\Figures\Supplementes\sensitivity\noLoyalasymptest.tif", as(tif) replace
twoway (line meandifnsymp realdif) if realdif>=-21 & realdif<=21 & nn==1
graph export "I:\ONDERZOEK\PROJECTEN\COVIDRADAR\Descriptives Article\Figures\Supplementes\sensitivity\noLoyalnsymptest.tif", as(tif) replace


clear
use "I:\ONDERZOEK\PROJECTEN\COVIDRADAR\Data\COVIDradarData\CoViDradarDataNEWwithoutExcludesCleaned.dta"

drop if totalobsnum<7

sort date
by date: gen n=_n
keep if n==1
drop n

merge 1:1 date using "I:\ONDERZOEK\PROJECTEN\COVIDRADAR\Data\COVIDradarData\DataRIVM\RIVMdataALLNEWEST.dta"
keep if _merge==3
drop _merge

tsset date, daily
tssmooth ma Hoesten= prophoesten, window (6 1 0)
tssmooth ma Keelpijn= propkeelpijn, window (6 1 0)
tssmooth ma Koorts= propkoorts, window (6 1 0)
tssmooth ma Kortademig= propkortademig, window (6 1 0)
tssmooth ma maagdarmklachten= propmaagdarm, window (6 1 0)
tssmooth ma pijnborstkas= propborstkas, window (6 1 0)
tssmooth ma ogenontstoken= propogen, window (6 1 0)
tssmooth ma geurverlies= propgeur, window (6 1 0)
tssmooth ma Hoofdpijn= prophoofdpijn, window (6 1 0)
tssmooth ma Vermoeidheid= propvermoeidheid, window (6 1 0)
tssmooth ma asymptomatisch= propasymp, window (6 1 0)

tssmooth ma maContactCovid= propcontact, window (6 1 0)
tssmooth ma PositiveCovid= propfirstcovid, window (6 1 0)
tssmooth ma ContactCovid= propcontact, window (6 1 0)
tssmooth ma Nabij= propnabij, window (6 1 0)
tssmooth ma Uithuis= propuithuis, window (6 1 0)
tssmooth ma Werk= propwerk, window (6 1 0)
tssmooth ma Bezoek= propbezoek, window (6 1 0)
tssmooth ma Personen= proppersonen, window (6 1 0)
tssmooth ma Gesproken= propgesproken, window (6 1 0)

label variable Hoesten "Cough"
label variable Keelpijn "Sore Throat"
label variable Koorts "Fever"
label variable Kortademig "Shortness of breath"
label variable maagdarmklachten "GI symptoms"
label variable pijnborstkas "Pain in Chest"
label variable ogenontstoken "Eye infection"
label variable geurverlies "Loss of smell"
label variable totcases "Government COVID tests"

twoway (bar totcases date if date>22038, yaxis(2)) (line Hoesten Keelpijn Kortademig maagdarmklachten date if date>22038)
graph export "I:\ONDERZOEK\PROJECTEN\COVIDRADAR\Descriptives Article\Figures\Supplementes\sensitivity\noLoyalhighsypmtime.tif", as(tif)  

twoway (bar totcases date if date>22038, yaxis(2)) (line Koorts  pijnborstkas ogenontstoken geurverlies date if date>22038)
graph export "I:\ONDERZOEK\PROJECTEN\COVIDRADAR\Descriptives Article\Figures\Supplementes\sensitivity\noLoyallowsypmtime.tif", as(tif)  

clear
use "I:\ONDERZOEK\PROJECTEN\COVIDRADAR\Data\COVIDradarData\CoViDradarDataNEWwithoutExcludesCleaned.dta"
drop if totalobsnum<7

sort week

foreach v of varlist hoesten-geur{ 
by week: egen mean`v' = mean(`v')
}
by week: gen nn=_n
keep if nn==1
gen weeknummer=week-3119
drop week
rename weeknummer week
merge 1:1 week using  "I:\ONDERZOEK\PROJECTEN\COVIDRADAR\Descriptives Article\RIVM VIRUS DATA\WeeklyRhinovirus.dta"
keep if _merge==3
drop _merge

label variable meanhoesten "Cough"
label variable meankeelpijn "Sore Throat"
label variable meankoorts "Fever"
label variable meankortademig "Shortness of Breath"
label variable meanmaagdarm "GI symptoms"
label variable meanborstkas "Pain in Chest"
label variable meanogen "Eye infection"
label variable meangeur "Loss of smell"
label variable rhinovirus "Number of viral cultures positive for Rhinovirus"
twoway (bar rhinovirus week) (line meanhoesten meankeelpijn meankoorts meankortademig meanmaagdarm meanborstkas meanogen meangeur week, yaxis(2))

graph export "I:\ONDERZOEK\PROJECTEN\COVIDRADAR\Descriptives Article\Figures\sensitivity\noLoyalrhinovirus.tif", as(tif)  


clear
use "I:\ONDERZOEK\PROJECTEN\COVIDRADAR\Data\COVIDradarData\CoViDradarDataNEWwithoutExcludesCleaned.dta"
drop if totalobsnum<7

sort date
by date: gen nn=_n
keep if nn==1

tsset date, daily
tssmooth ma Nabij= propnabij, window (6 1 0)
tssmooth ma Uithuis= propuithuis, window (6 1 0)
tssmooth ma Werk= propwerk, window (6 1 0)
tssmooth ma Bezoek= propbezoek, window (6 1 0)
tssmooth ma Gesproken= propgesproken if date>22097, window (6 1 0)

label variable Nabij "Number of people within 1.5 meters"
label variable Uithuis "Number of hours outside home"
label variable Werk "Proportion working of going to school"
label variable Bezoek "Number of visitors at home"
label variable Gesproken "Number of people within 1.5meter spoken with"

label variable propnabij "Daily mean"
label variable propuithuis "Daily mean"
label variable propwerk "Daily proportion"
label variable propbezoek "Daily mean"
label variable propgesproken "Daily mean"


twoway (line Nabij date) (line propnabij date)
graph export "I:\ONDERZOEK\PROJECTEN\COVIDRADAR\Descriptives Article\Figures\Supplementes\sensitivity\noLoyalNabijtime.tif", as(tif)    

twoway (line Uithuis date) (line propuithuis date)
graph export "I:\ONDERZOEK\PROJECTEN\COVIDRADAR\Descriptives Article\Figures\Supplementes\sensitivity\noLoyalUithuistime.tif", as(tif)    

twoway (line Werk date) (line propwerk date)
graph export "I:\ONDERZOEK\PROJECTEN\COVIDRADAR\Descriptives Article\Figures\Supplementes\sensitivity\noLoyalWerktime.tif", as(tif)    

twoway (line Bezoek date) (line propbezoek date)
graph export "I:\ONDERZOEK\PROJECTEN\COVIDRADAR\Descriptives Article\Figures\Supplementes\sensitivity\noLoyalBezoektime.tif", as(tif)    

twoway (line Gesproken date if date>22097) (line propgesproken date if date>22097)
graph export "I:\ONDERZOEK\PROJECTEN\COVIDRADAR\Descriptives Article\Figures\Supplementes\sensitivity\noLoyalGesprokentime.tif", as(tif)    


****************EXTRA*************

*Table 1b about obs*
drop realevent_window
gen realevent_window=1 if realdif>=-14 & realdif<=-1
replace realevent_window=0 if mi(realevent_window)

tabulate realevent_window

tabulate hoesten realevent_window, expected
tabulate hoesten realevent_window if numbersymp>0, expected
logistic realevent_window hoesten
*logistic realevent_window hoesten if asymp==0

tabulate keelpijn realevent_window, expected
logistic realevent_window keelpijn

tabulate koorts realevent_window, expected
logistic realevent_window koorts

tabulate kortademig realevent_window, expected
logistic realevent_window kortademig

tabulate maagdarm realevent_window, expected
logistic realevent_window maagdarm

tabulate borstkas realevent_window, expected
logistic realevent_window borstkas

tabulate ogen realevent_window, expected
logistic realevent_window ogen

tabulate geur realevent_window, expected
logistic realevent_window geur

tabulate vermoeidheid realevent_window, expected
*logistic realevent_window vermoeidheid

tabulate hoofdpijn realevent_window, expected
logistic realevent_window hoofdpijn

tabulate asymp realevent_window, expected
logistic realevent_window asymp

*generate manysymp=1 if numbersymp=>4
*replace manysymp=0 if mi(manysymp)

*tabulate manysymp realevent_window, expected
*logistic realevent_window manysymp
tabulate numbersymp realevent_window, expected

tabulate contact realevent_window, expected
logistic realevent_window contact

tabulate werk realevent_window, expected
logistic realevent_window werk

ttest uithuis, by(realevent_window) unequal
logistic realevent_window uithuis

tabulate personen realevent_window, expected 
*logistic realevent_window personen

ttest bezoek, by(realevent_window) unequal
ranksum ... bij(realevent_window)
logistic realevent_window bezoek

ttest nabij, by(realevent_window) unequal
logistic realevent_window nabij

ttest gesproken, by(realevent_window) unequal
logistic realevent_window gesproken

tabulate sport realevent_window, expected

tabulate vakantieCAT realevent_window, expected

*OPTIONAL table 1 about gemeentes*
use "I:\ONDERZOEK\PROJECTEN\COVIDRADAR\Data\COVIDradarData\DataRIVM\WeekGemeenteRIVM.dta"

by gemeente20201: gen futerecases=totcases[n+1]

save "I:\ONDERZOEK\PROJECTEN\COVIDRADAR\Data\COVIDradarData\DataRIVM\WeekGemeenteRIVM.dta", replace
clear

use "I:\ONDERZOEK\PROJECTEN\COVIDRADAR\Data\COVIDradarData\CoViDradarDataNEWwithExcludesCleaned.dta"
drop if Excluded==1
merge m:1 gemeente20201 week using "I:\ONDERZOEK\PROJECTEN\COVIDRADAR\Data\COVIDradarData\DataRIVM\WeekGemeenteRIVM.dta"
keep if _merge==3
drop _merge

sort week unique_id
by week unique_id: gen weekobsID=_N
by week unique_id: gen nweekobsID=_n
by gemeente20201 week, sort: gen gemeenteweekn=_n
by gemeente20201 week, sort: gen gemeenteweekN=_N
save "I:\ONDERZOEK\PROJECTEN\COVIDRADAR\Data\COVIDradarData\Alle data met COVIDregio.dta", replace 


tabulate COVIDgemeente if gemeenteweekn==1
mean inwonersgemeente  if gemeenteweekn==1, over(COVIDgemeente)
*OR: median inwonersgemeente if gemeenteweekn==1, by(COVIDgemeente)
mean perkm2gemeente if gemeenteweekn==1 , over(COVIDgemeente)
mean totcasesweek if gemeenteweekn==1, over(COVIDgemeente)
tabulate pr1 COVIDgemeente if gemeenteweekn==1, chi2 expected lrchi2 row
by COVIDgemeente, sort : summarize weekobsID if nweekobsID==1, detail
mean futerecases if gemeenteweekn==1, over(COVIDgemeente)
mean futerechange if gemeenteweekn==1, over(COVIDgemeente)
by COVIDgemeente, sort: summarize gemeenteweekN if gemeenteweekn==1, detail

*tabulate gender COVIDgemeente if weekobsID==1, expected chi2 column
*tabulate age COVIDgemeente if weekobsID==1, expected chi2 column
*tabulate profession COVIDgemeente if weekobsID==1, expected chi2 column
*tabulate hcpro COVIDgemeente if weekobsID==1, expected chi2 column
*by COVIDgemeente: ameans nabij


* /Figure symtpomen rondom Test*/

sort realdif 
by realdif: gen totalcasesDAY=_N
by realdif: egen s_hoesten    = sum(hoesten)
by realdif: egen s_keelpijn   = sum(keelpijn)
by realdif: egen s_koorts     = sum(koorts)
by realdif: egen s_kortademig = sum(kortademig)
by realdif: egen s_maagdarm   = sum(maagdarm)
by realdif: egen s_borstkas   = sum(borstkas)
by realdif: egen s_ogen       = sum(ogen)
by realdif: egen s_geur       = sum(geur)
by realdif: egen s_hoofdpijn  = sum(hoofdpijn) 
by realdif: egen s_vermoeidheid = sum(vermoeidheid)
by realdif: egen s_asymp		=sum(asymp)
by realdif: egen s_numbersymp =sum(numbersymp)

by realdif: egen s_contact    = sum(contact)
by realdif: egen s_firstcovid = sum(firsttimecovid)
by realdif: egen s_uithuis    = sum(uithuis)
by realdif: egen s_nabij      = sum(nabij)
by realdif: egen s_werk       = sum(werk)
by realdif: egen s_personen   = sum(personen)
by realdif: egen s_bezoek     = sum(bezoek)
by realdif: egen s_gesproken  = sum(gesproken)

generate prophoesten=s_hoesten/totalcasesDAY
generate propkeelpijn=s_keelpijn/totalcasesDAY
generate propkoorts=s_koorts/totalcasesDAY
generate propkortademig=s_kortademig/totalcasesDAY
generate propmaagdarm=s_maagdarm/totalcasesDAY
generate propborstkas=s_borstkas/totalcasesDAY
generate propogen=s_ogen/totalcasesDAY
generate propgeur=s_geur/totalcasesDAY
generate prophoofdpijn=s_hoofdpijn/totalcasesDAY
generate propvermoeidheid=s_vermoeidheid/totalcasesDAY
generate propasymp=s_asymp/totalcasesDAY
generate propnsymp=s_numbersymp/totalcasesDAY

generate propcontact=s_contact/totalcasesDAY
generate propfirstcovid=s_firstcovid/totalcasesDAY
generate propnabij=s_nabij/totalcasesDAY
generate propuithuis=s_uithuis/totalcasesDAY
generate propwerk=s_werk/totalcasesDAY
generate proppersonen=s_personen/totalcasesDAY
generate propbezoek=s_bezoek/totalcasesDAY
generate propgesproken=s_gesproken/totalcasesDAY

by realdif: gen n=_n

twoway (line prophoesten realdif) (line propgeur realdif) (line propkeelpijn realdif) (line propkoorts realdif) (line propkortademig realdif) (line propmaagdarm realdif) (line propborstkas realdif) (line propogen realdif) (line propasymp realdif) if realdif>=-25 & realdif<=25 & n==1

twoway( line propnsymp realdif) if realdif>=-25 & realdif<=25 & n==1

*twoway (line propnabij realdif) (line propuithuis realdif) if realdif>=-100 & realdif<=100
* (line propkeelpijn realdif) (line propkoorts realdif) (line propkortademig realdif) (line propmaagdarm realdif) (line propborstkas realdif) (line propogen realdif) (line propasymp realdif)

*if realdif>=-14 & realdif<=14

*vergelijken van gedrag per mean dag*
sort date 
by date: gen dtotalcasesDAY=_N
by date: egen ds_hoesten    = sum(hoesten)
by date: egen ds_keelpijn   = sum(keelpijn)
by date: egen ds_koorts     = sum(koorts)
by date: egen ds_kortademig = sum(kortademig)
by date: egen ds_maagdarm   = sum(maagdarm)
by date: egen ds_borstkas   = sum(borstkas)
by date: egen ds_ogen       = sum(ogen)
by date: egen ds_geur       = sum(geur)
by date: egen ds_hoofdpijn  = sum(hoofdpijn) 
by date: egen ds_vermoeidheid = sum(vermoeidheid)
by date: egen ds_asymp		=sum(asymp)
by date: egen ds_numbersymp =sum(numbersymp)

by date: egen ds_contact    = sum(contact)
by date: egen ds_firstcovid = sum(realfirsttimecovid)
by date: egen ds_uithuis    = sum(uithuis)
by date: egen ds_nabij      = sum(nabij)
by date: egen ds_werk       = sum(werk)
by date: egen ds_personen   = sum(personen)
by date: egen ds_bezoek     = sum(bezoek)
by date: egen ds_gesproken  = sum(gesproken)

generate dprophoesten=ds_hoesten/dtotalcasesDAY
generate dpropkeelpijn=ds_keelpijn/dtotalcasesDAY
generate dpropkoorts=ds_koorts/dtotalcasesDAY
generate dpropkortademig=ds_kortademig/dtotalcasesDAY
generate dpropmaagdarm=ds_maagdarm/dtotalcasesDAY
generate dpropborstkas=ds_borstkas/dtotalcasesDAY
generate dpropogen=ds_ogen/dtotalcasesDAY
generate dpropgeur=ds_geur/dtotalcasesDAY
generate dprophoofdpijn=ds_hoofdpijn/dtotalcasesDAY
generate dpropvermoeidheid=ds_vermoeidheid/dtotalcasesDAY
generate dpropasymp=ds_asymp/dtotalcasesDAY
generate dpropnsymp=ds_numbersymp/dtotalcasesDAY

generate dpropcontact=ds_contact/dtotalcasesDAY
generate dpropfirstcovid=ds_firstcovid/dtotalcasesDAY
generate dpropnabij=ds_nabij/dtotalcasesDAY
generate dpropuithuis=ds_uithuis/dtotalcasesDAY
generate dpropwerk=ds_werk/dtotalcasesDAY
generate dproppersonen=ds_personen/dtotalcasesDAY
generate dpropbezoek=ds_bezoek/dtotalcasesDAY
generate dpropgesproken=ds_gesproken/dtotalcasesDAY

generate difnabij=nabij-dpropnabij if !mi(realdif)
generate difuithuis=uithuis-dpropuithuis if !mi(realdif)
generate difwerk=werk-dpropwerk if !mi(realdif)
generate difcontact=contact-dpropcontact if !mi(realdif)
generate difbezoek=bezoek-dpropbezoek if !mi(realdif)
generate difgesproken=gesproken-dpropgesproken if !mi(realdif)
generate difpersonen=personen-dproppersonen if !mi(realdif)

generate difhoesten=hoesten-dprophoesten if !mi(realdif)
generate difkeelpijn=keelpijn-dpropkeelpijn if !mi(realdif)
generate difkoorts=koorts-dpropkoorts if !mi(realdif)
generate difkortademig=kortademig-dpropkortademig if !mi(realdif)
generate difmaagdarm=maagdarm-dpropmaagdarm if !mi(realdif)
generate difborstkas=borstkas-dpropborstkas if !mi(realdif)
generate difogen=ogen-dpropogen if !mi(realdif)
generate difgeur=geur-dpropgeur if !mi(realdif)
generate difhoofdpijn=hoofdpijn-dprophoofdpijn if !mi(realdif)
generate difvermoeidheid=vermoeidheid-dpropvermoeidheid if !mi(realdif)
generate difasymp=asymp-dpropasymp if !mi(realdif)
generate difnsymp=nsymp-dpropnsymp if !mi(realdif)

sort realdif
by realdif: gen totalcasesDAY=_N
by realdif: egen s_difnabij=sum(difnabij)
by realdif: egen s_difuithuis=sum(difuithuis)
by realdif: egen s_difwerk=sum(difwerk)
by realdif: egen s_difcontact=sum(difcontact)
by realdif: egen s_difbezoek=sum(difbezoek)
by realdif: egen s_difgesproken=sum(difgesproken)
by realdif: egen s_difpersonen=sum(difpersonen)

by realdif: gen meandifnabij=s_difnabij/totalcasesDAY
by realdif: gen meandifuithuis=s_difuithuis/totalcasesDAY
by realdif: gen meandifwerk=s_difwerk/totalcasesDAY
by realdif: gen meandifcontact=s_difcontact/totalcasesDAY
by realdif: gen meandifbezoek=s_difbezoek/totalcasesDAY
by realdif: gen meandifgesproken=s_difgesproken/totalcasesDAY
by realdif: gen meandifpersonen=s_difpersonen/totalcasesDAY

preserve
by realdif: gen n=_n
keep if n==1
tsset realdif, daily
tssmooth ma meandifnabijMA = meandifnabij, window(6 1 0)
tssmooth ma meandifuithuisMA = meandifuithuis, window(6 1 0)
tssmooth ma meandifwerkMA = meandifwerk, window(6 1 0)
tssmooth ma meandifcontactMA = meandifcontact, window(6 1 0)
tssmooth ma meandifbezoekMA = meandifbezoek, window(6 1 0)
tssmooth ma meandifgesprokenMA = meandifgesproken, window(6 1 0)
tssmooth ma meandifpersonenMA = meandifpersonen, window(6 1 0)
format %9.0g realdif

twoway (line meandifnabijMA realdif) if realdif>=-25 & realdif<=25
twoway (line meandifuithuisMA realdif) if realdif>=-25 & realdif<=25
twoway (line meandifwerkMA realdif) if realdif>=-25 & realdif<=25
twoway (line meandifcontactMA realdif) if realdif>=-25 & realdif<=25
twoway (line meandifbezoekMA realdif) if realdif>=-25 & realdif<=25
twoway (line meandifgesprokenMA realdif) if realdif>=-25 & realdif<=25
twoway (line meandifpersonenMA realdif) if realdif>=-25 & realdif<=25

restore


*hoofdpijn/vermoeidheid nog niet mee te nemen*
sort date 
by date: gen totalcasesDAY=_N
by date: egen s_hoesten    = sum(hoesten)
by date: egen s_keelpijn   = sum(keelpijn)
by date: egen s_koorts     = sum(koorts)
by date: egen s_kortademig = sum(kortademig)
by date: egen s_maagdarm   = sum(maagdarm)
by date: egen s_borstkas   = sum(borstkas)
by date: egen s_ogen       = sum(ogen)
by date: egen s_geur       = sum(geur)
*by date: egen s_hoofdpijn  = sum(hoofdpijn) 
*by date: egen s_vermoeidheid = sum(vermoeidheid)
by date: egen s_asymp		=sum(asymp)

by date: egen s_contact    = sum(contact)
by date: egen s_firstcovid = sum(realfirsttimecovid)
by date: egen s_uithuis    = sum(uithuis)
by date: egen s_nabij      = sum(nabij)
by date: egen s_werk       = sum(werk)
by date: egen s_personen   = sum(personen)
by date: egen s_bezoek     = sum(bezoek)
by date: egen s_gesproken  = sum(gesproken)

generate prophoesten=s_hoesten/totalcasesDAY
generate propkeelpijn=s_keelpijn/totalcasesDAY
generate propkoorts=s_koorts/totalcasesDAY
generate propkortademig=s_kortademig/totalcasesDAY
generate propmaagdarm=s_maagdarm/totalcasesDAY
generate propborstkas=s_borstkas/totalcasesDAY
generate propogen=s_ogen/totalcasesDAY
generate propgeur=s_geur/totalcasesDAY
generate prophoofdpijn=s_hoofdpijn/totalcasesDAY
generate propvermoeidheid=s_vermoeidheid/totalcasesDAY
generate propasymp=s_asymp/totalcasesDAY

generate propcontact=s_contact/totalcasesDAY
generate propfirstcovid=s_firstcovid/totalcasesDAY
generate propnabij=s_nabij/totalcasesDAY
generate propuithuis=s_uithuis/totalcasesDAY
generate propwerk=s_werk/totalcasesDAY
generate proppersonen=s_personen/totalcasesDAY
generate propbezoek=s_bezoek/totalcasesDAY
generate propgesproken=s_gesproken/totalcasesDAY

generate CompositeSympScore=100*(propkeelpijn+prophoesten+propgeur+propkoorts)
generate CompositeBehaveScore=propnabij+propuithuis
generate CompositeSympScore2=100*(propgeur+propkoorts+propkortademig)

drop n
sort date
by date: gen n=_n
keep if n==1

merge 1:1 date using "I:\ONDERZOEK\PROJECTEN\COVIDRADAR\Data\COVIDradarData\DataRIVM\RIVMdataALLNEWEST.dta"
keep if _merge==3
drop _merge

keep date week totalcasesDAY s_hoesten s_keelpijn s_koorts s_kortademig s_maagdarm s_borstkas s_ogen s_geur s_asymp s_contact s_firstcovid s_uithuis s_nabij s_werk s_personen s_bezoek s_gesproken prophoesten propkeelpijn propkoorts propkortademig propmaagdarm propborstkas propogen propgeur propasymp propcontact propfirstcovid propnabij propuithuis propwerk proppersonen propbezoek propgesproken CompositeSympScore CompositeBehaveScore CompositeSympScore2 totcases
*OR*
keep date week dtotalcasesDAY dprophoesten dpropkeelpijn dpropkoorts dpropkortademig dpropmaagdarm dpropborstkas dpropogen dpropgeur dprophoofdpijn dpropvermoeidheid dpropasymp dpropnsymp dpropcontact dpropnabij dpropuithuis dpropwerk dproppersonen dpropbezoek dpropgesproken

tsset date, daily
tssmooth ma Hoesten= prophoesten, window (6 1 0)
tssmooth ma Keelpijn= propkeelpijn, window (6 1 0)
tssmooth ma Koorts= propkoorts, window (6 1 0)
tssmooth ma Kortademig= propkortademig, window (6 1 0)
tssmooth ma maagdarmklachten= propmaagdarm, window (6 1 0)
tssmooth ma pijnborstkas= propborstkas, window (6 1 0)
tssmooth ma ogenontstoken= propogen, window (6 1 0)
tssmooth ma geurverlies= propgeur, window (6 1 0)
tssmooth ma Hoofdpijn= prophoofdpijn, window (6 1 0)
tssmooth ma Vermoeidheid= propvermoeidheid, window (6 1 0)
tssmooth ma asymptomatisch= propasymp, window (6 1 0)

tssmooth ma ContactCovid= propcontact, window (6 1 0)
tssmooth ma PositiveCovid= propfirstcovid, window (6 1 0)
tssmooth ma ContactCovid= propcontact, window (6 1 0)
tssmooth ma Nabij= propnabij, window (6 1 0)
tssmooth ma Uithusi= propuithuis, window (6 1 0)
tssmooth ma Werk= propwerk, window (6 1 0)
tssmooth ma Bezoek= propbezoek, window (6 1 0)
tssmooth ma Personen= proppersonen, window (6 1 0)
tssmooth ma Gesproken= propgesproken, window (6 1 0)

tssmooth ma SMCompositeSympScore= CompositeSympScore, window (6 1 0)
tssmooth ma SMSpecCompositeSympScore= CompositeSympScore2, window (6 1 0)
tssmooth ma SMCompositeBehaveScore= CompositeBehaveScore, window (6 1 0)
label variable SMCompositeSympScore "Symptoomscore"
label variable SMSpecCompositeSympScore "Specifieke Covid Symptoomscore"

label variable SMCompositeBehaveScore "Gedragsscore"

twoway (tsline totcases if tin(1jun2020, 10dec2020), yaxis(2) recast(bar)) (tsline SMCompositeSympScore  if tin(1jun2020, 10dec2020)) (tsline SMCompositeBehaveScore if tin(1jun2020, 10dec2020))

twoway (tsline totcases if tin(1jun2020, 10dec2020), yaxis(2) recast(bar)) (tsline SMSpecCompositeSympScore  if tin(1jun2020, 10dec2020)) 

label variable geurverlies "Geurverlies"
label variable maagdarmklachten "Maagdarmklachten"
label variable ogenontstoken "Ogenonstoken"
label variable pijnborstkas "Pijn borstkas"
label variable Hoesten "Hoesten"
label variable Kortademig "Kortademig"
label variable Koorts "Koorts"
label variable Keelpijn "Keelpijn"

label variable ContactCovid "ContactCovid"
label variable Nabij "Personen <1.5m"
label variable Uithusi "Uren Uithuis"
label variable Werk "Werk"
label variable Bezoek "Aantal bezoekers thuis"
label variable Personen "Personen <5m"
label variable Gesproken "Personen <1.5m gesproken"

twoway (tsline Hoesten Keelpijn Koorts Kortademig maagdarmklachten pijnborstkas ogenontstoken geurverlies if tin(1jun2020, 7dec2020))

twoway (tsline Gesproken Personen Bezoek Werk Uithusi Nabij if tin(1jun2020, 7dec2020))


tssmooth ma SMpropcontact = propcontact, window(6 1 0)
tssmooth ma SMpropfirstcovid = propfirstcovid, window(6 1 0)
tssmooth ma SMpropnabij = propnabij, window(6 1 0)
tssmooth ma SMpropuithuis = propuithuis, window(6 1 0)
tssmooth ma SMpropwerk = propwerk, window(6 1 0)
tssmooth ma SMproppersonen = proppersonen, window(6 1 0)
tssmooth ma SMpropbezoek = propbezoek, window(6 1 0)
tssmooth ma SMpropgesproken = propgesproken, window(6 1 0)

tssmooth ma SMprophoesten = prophoesten, window(3 1 0)
tssmooth ma SMpropkeelpijn= propkeelpijn, window(3 1 0)
tssmooth ma SMpropkoorts = propkoorts, window(3 1 0)
tssmooth ma SMpropkortademig = propkortademig, window(3 1 0)
tssmooth ma SMpropmaagdarm = propmaagdarm, window(3 1 0)
tssmooth ma SMpropborstkas = propborstkas, window(3 1 0)
tssmooth ma SMpropogen = propogen, window(3 1 0)
tssmooth ma SMpropgeur = propgeur, window(3 1 0)
tssmooth ma SMprophoofdpijn = prophoofdpijn, window(3 1 0)
tssmooth ma SMpropvermoeidheid = prophoesten, window(3 1 0)


/* Gedragsplaatjes*/
twoway (tsline totcases if tin(27may2020, 5nov2020), yaxis(3) recast(bar)) (tsline SMpropcontact  if tin(27apr2020, 5nov2020)) (tsline SMpropfirstcovid if tin(27apr2020, 5nov2020)) (tsline SMpropnabij if tin(27apr2020, 5nov2020)) (tsline SMpropuithuis if tin(27apr2020, 5nov2020)) (tsline SMpropwerk if tin(27apr2020, 5nov2020)) (tsline SMpropbezoek if tin(27apr2020, 5nov2020)) (tsline SMpropgesproken if tin(27apr2020, 5nov2020))

tssmooth ma CompScoreSympMA = CompositeSympScore, window(7 1 0)
tssmooth ma CompScoreBehaveMA = CompositeBehaveScore, window(7 1 0)
twoway (tsline totcases if tin(1jun2020, 1nov2020), yaxis(1) recast(bar)) (tsline CompScoreSympMA if tin(1jun2020, 1nov2020), yaxis(2)) (tsline CompScoreBehaveMA if tin(1jun2020, 1nov2020), yaxis(2))

twoway (tsline totcases if tin(27apr2020, 1nov2020), yaxis(1) recast(bar)) (tsline CompScoreSympMA if tin(27apr2020, 1nov2020), yaxis(2)) (tsline CompScoreBehaveMA if tin(27apr2020, 1nov2020), yaxis(2))

/*Sensitivity analyses*/
sort unique_id
by unique_id: gen AantalobservatiesperUser=_N
by unique_id: gen n=_n
codebook AantalobservatiesperUser if n==1
keep if AantalobservatiesperUser > *mediaan*
*or*
keep if reminderday==1

/*SELECTEREN van DEEL VAN NL*/
keep if pr1=="Drenthe" | pr1=="Friesland" | pr1=="Groningen" | pr1=="Overijssel"
merge m:1 date using "I:\ONDERZOEK\PROJECTEN\COVIDRADAR\Data\COVIDradarData\DataRIVM\RIVM29oktNOORD"
keep if _merge==3
drop _merge

/*OR*/
keep if pr1=="Noord-Holland" | pr1=="Zuid-Holland" | pr1=="Utrecht" 
merge m:1 date using "I:\ONDERZOEK\PROJECTEN\COVIDRADAR\Data\COVIDradarData\DataRIVM\RIVM29oktRANDSTAD"
keep if _merge==3
drop _merge

/*OR*/
keep if vrcode1=="VR16"
merge 1:1 date using "I:\ONDERZOEK\PROJECTEN\COVIDRADAR\Data\COVIDradarData\DataRIVM\RIVM4novGGDHM"
keep if _merge==3
drop _merge

/*IF data analyses by week*/
sort week
by week: gen totalcasesDAY=_N
by week: egen s_contact    = sum(contact)
by week: egen s_hoesten    = sum(hoesten)
by week: egen s_keelpijn   = sum(keelpijn)
by week: egen s_koorts     = sum(koorts)
by week: egen s_kortademig = sum(kortademig)
by week: egen s_maagdarm   = sum(maagdarm)
by week: egen s_borstkas   = sum(borstkas)
by week: egen s_ogen       = sum(ogen)
by week: egen s_geur       = sum(geur) 
by week: egen s_firstcovid       = sum(realfirsttimecovid)
by week: egen s_uithuis    = sum(uithuis)
by week: egen s_nabij      = sum(nabij)
by week: egen s_werk      = sum(werk)

generate propcontact=s_contact/totalcasesDAY
generate prophoesten=s_hoesten/totalcasesDAY
generate propkeelpijn=s_keelpijn/totalcasesDAY
generate propkoorts=s_koorts/totalcasesDAY
generate propkortademig=s_kortademig/totalcasesDAY
generate propmaagdarm=s_maagdarm/totalcasesDAY
generate propborstkas=s_borstkas/totalcasesDAY
generate propogen=s_ogen/totalcasesDAY
generate propgeur=s_geur/totalcasesDAY
generate propfirstcovid=s_firstcovid/totalcasesDAY
generate propnabij=s_nabij/totalcasesDAY
generate propuithuis=s_uithuis/totalcasesDAY
generate propwerk=s_werk/totalcasesDAY

generate CompositeSympScore=100*(propkeelpijn+prophoesten+propgeur+propkoorts)
generate CompositeSympScore2=100*(propkoorts+propgeur+propkeelpijn)
generate CompositeBehaveScore=propnabij+propuithuis
generate CompositeSympScore3=100*(propgeur+propkoorts+propkortademig)

by week: gen n=_n
keep if n==1

/*andere sympscore*/
generate CompositeSympScore3=100*(propgeur+propkoorts+propkortademig)
generate CompositeBehaveScore=propnabij+propuithuis
by date: gen n=_n
keep if n==1
tsset date, daily
tssmooth ma ScoreSympMA = CompositeSympScore, window(6 1 0)
tssmooth ma CompScoreBehaveMA = CompositeBehaveScore, window(6 1 0)

merge 1:1 date using "I:\ONDERZOEK\PROJECTEN\COVIDRADAR\Data\COVIDradarData\DataRIVM\RIVMdataALLNEWEST"
keep if _merge==3
drop _merge

twoway (tsline totcases if tin(27may2020, 5nov2020), yaxis(1) recast(bar))(tsline ScoreSympMA if tin(27may2020, 5nov2020), yaxis(2)) (tsline CompScoreBehaveMA if tin(1jun2020, 5nov2020), yaxis(2))


tssmooth ma ScoreGeur = propgeur, window(6 1 0)
twoway (tsline totcases if tin(27may2020, 5nov2020), yaxis(1) recast(bar)) (tsline ScoreGeur if tin(27may2020, 5nov2020), yaxis(2))


tssmooth ma ScoreWerk = propwerk, window(6 1 0)
tssmooth ma ScoreNabij = propnabij, window(6 1 0)

/*IF using Veiligheidsregio for panel analysis*/

gen VRnum = substr(vrcode1, 3, 2)
destring VRnum, replace

sort VRnum date 
by VRnum date: gen totalcasesDAY=_N
by VRnum date: egen s_hoesten    = sum(hoesten)
by VRnum date: egen s_keelpijn   = sum(keelpijn)
by VRnum date: egen s_koorts     = sum(koorts)
by VRnum date: egen s_kortademig = sum(kortademig)
by VRnum date: egen s_maagdarm   = sum(maagdarm)
by VRnum date: egen s_borstkas   = sum(borstkas)
by VRnum date: egen s_ogen       = sum(ogen)
by VRnum date: egen s_geur       = sum(geur)
by VRnum date: egen s_hoofdpijn  = sum(hoofdpijn) 
by VRnum date: egen s_vermoeidheid = sum(vermoeidheid)

by VRnum date: egen s_contact    = sum(contact)
by VRnum date: egen s_firstcovid = sum(firsttimecovid)
by VRnum date: egen s_uithuis    = sum(uithuis)
by VRnum date: egen s_nabij      = sum(nabij)
by VRnum date: egen s_werk       = sum(werk)
by VRnum date: egen s_personen   = sum(personen)
by VRnum date: egen s_bezoek     = sum(bezoek)
by VRnum date: egen s_gesproken  = sum(gesproken)

generate prophoesten=s_hoesten/totalcasesDAY
generate propkeelpijn=s_keelpijn/totalcasesDAY
generate propkoorts=s_koorts/totalcasesDAY
generate propkortademig=s_kortademig/totalcasesDAY
generate propmaagdarm=s_maagdarm/totalcasesDAY
generate propborstkas=s_borstkas/totalcasesDAY
generate propogen=s_ogen/totalcasesDAY
generate propgeur=s_geur/totalcasesDAY
generate prophoofdpijn=s_hoofdpijn/totalcasesDAY
generate propvermoeidheid=s_vermoeidheid/totalcasesDAY

generate propcontact=s_contact/totalcasesDAY
generate propfirstcovid=s_firstcovid/totalcasesDAY
generate propnabij=s_nabij/totalcasesDAY
generate propuithuis=s_uithuis/totalcasesDAY
generate propwerk=s_werk/totalcasesDAY
generate proppersonen=s_personen/totalcasesDAY
generate propbezoek=s_bezoek/totalcasesDAY
generate propgesproken=s_gesproken/totalcasesDAY

by VRnum date: gen n=_n
keep if n==1
save "I:\ONDERZOEK\PROJECTEN\COVIDRADAR\Data\COVIDradarData\DataperVR\perVRperDateProportions.dta", replace


merge 1:1 date VRnum using "I:\ONDERZOEK\PROJECTEN\COVIDRADAR\Data\COVIDradarData\DataRIVM\RIVM4novPERVR.dta"
keep if _merge==3
drop _merge

generate COVIDpercapita= totcases/ inwVR

/*smoothers*/
tssmooth ma ScoreNabij = propnabij, window(6 1 0)
tssmooth ma ScoreGeur = propgeur, window(6 1 0)
tssmooth ma ScoreCOVIDappcases = propfirstcovid, window(6 1 0)
/*graphs*/
. xtline COVIDpercapita if tin(27may2020, 5nov2020), recast(bar) addplot((line ScoreGeur date if tin(27may2020, 5nov2020), yaxis(2))) ylabel(, angle(horizontal))
. xtline COVIDpercapita if tin(27may2020, 5nov2020), recast(bar) addplot((line propfirstcovid date if tin(27may2020, 5nov2020), yaxis(2))) ylabel(, angle(horizontal))

 xtline COVIDpercapita if tin(27may2020, 5nov2020)s, recast(bar) addplot((tsline ScoreNabij if tin(27may2020, 5nov2020), yaxis(2)))  ylabel(, angle(horizontal))

/*Rondom event counst*/
keep if event_window==1
sort dif 
by dif: gen totalcasesDAY=_N
by dif: egen s_hoesten    = sum(hoesten)
by dif: egen s_keelpijn   = sum(keelpijn)
by dif: egen s_koorts     = sum(koorts)
by dif: egen s_kortademig = sum(kortademig)
by dif: egen s_maagdarm   = sum(maagdarm)
by dif: egen s_borstkas   = sum(borstkas)
by dif: egen s_ogen       = sum(ogen)
by dif: egen s_geur       = sum(geur)
by dif: egen s_hoofdpijn  = sum(hoofdpijn) 
by dif: egen s_vermoeidheid = sum(vermoeidheid)
by dif: egen s_asymp		=sum(asymp)

by dif: egen s_contact    = sum(contact)
by dif: egen s_firstcovid = sum(firsttimecovid)
by dif: egen s_uithuis    = sum(uithuis)
by dif: egen s_nabij      = sum(nabij)
by dif: egen s_werk       = sum(werk)
by dif: egen s_personen   = sum(personen)
by dif: egen s_bezoek     = sum(bezoek)
by dif: egen s_gesproken  = sum(gesproken)

generate prophoesten=s_hoesten/totalcasesDAY
generate propkeelpijn=s_keelpijn/totalcasesDAY
generate propkoorts=s_koorts/totalcasesDAY
generate propkortademig=s_kortademig/totalcasesDAY
generate propmaagdarm=s_maagdarm/totalcasesDAY
generate propborstkas=s_borstkas/totalcasesDAY
generate propogen=s_ogen/totalcasesDAY
generate propgeur=s_geur/totalcasesDAY
generate prophoofdpijn=s_hoofdpijn/totalcasesDAY
generate propvermoeidheid=s_vermoeidheid/totalcasesDAY
generate propasymp=s_asymp/totalcasesDAY

generate propcontact=s_contact/totalcasesDAY
generate propfirstcovid=s_firstcovid/totalcasesDAY
generate propnabij=s_nabij/totalcasesDAY
generate propuithuis=s_uithuis/totalcasesDAY
generate propwerk=s_werk/totalcasesDAY
generate proppersonen=s_personen/totalcasesDAY
generate propbezoek=s_bezoek/totalcasesDAY
generate propgesproken=s_gesproken/totalcasesDAY

by dif: gen n=_n
keep if n==1

. twoway (line prophoesten dif) (line propgeur dif) (line propkeelpijn dif) (line propkoorts dif) (line propkortademig dif) (line propmaagdarm dif) (line propborstkas dif) (line propogen dif) (line propasymp dif)

if dif>=-14 & dif<=14

. twoway (line propcontact dif) (line propnabij dif) (line propuithuis dif)  (line proppersonen dif) (line propbezoek dif) (line propgesproken dif)

(line propwerk dif)

/*by REAL dif*/
sort realdif 
by realdif: gen totalcasesDAY=_N
by realdif: egen s_hoesten    = sum(hoesten)
by realdif: egen s_keelpijn   = sum(keelpijn)
by realdif: egen s_koorts     = sum(koorts)
by realdif: egen s_kortademig = sum(kortademig)
by realdif: egen s_maagdarm   = sum(maagdarm)
by realdif: egen s_borstkas   = sum(borstkas)
by realdif: egen s_ogen       = sum(ogen)
by realdif: egen s_geur       = sum(geur)
by realdif: egen s_hoofdpijn  = sum(hoofdpijn) 
by realdif: egen s_vermoeidheid = sum(vermoeidheid)
by realdif: egen s_asymp		=sum(asymp)

by realdif: egen s_contact    = sum(contact)
by realdif: egen s_firstcovid = sum(firsttimecovid)
by realdif: egen s_uithuis    = sum(uithuis)
by realdif: egen s_nabij      = sum(nabij)
by realdif: egen s_werk       = sum(werk)
by realdif: egen s_personen   = sum(personen)
by realdif: egen s_bezoek     = sum(bezoek)
by realdif: egen s_gesproken  = sum(gesproken)

generate prophoesten=s_hoesten/totalcasesDAY
generate propkeelpijn=s_keelpijn/totalcasesDAY
generate propkoorts=s_koorts/totalcasesDAY
generate propkortademig=s_kortademig/totalcasesDAY
generate propmaagdarm=s_maagdarm/totalcasesDAY
generate propborstkas=s_borstkas/totalcasesDAY
generate propogen=s_ogen/totalcasesDAY
generate propgeur=s_geur/totalcasesDAY
generate prophoofdpijn=s_hoofdpijn/totalcasesDAY
generate propvermoeidheid=s_vermoeidheid/totalcasesDAY
generate propasymp=s_asymp/totalcasesDAY

generate propcontact=s_contact/totalcasesDAY
generate propfirstcovid=s_firstcovid/totalcasesDAY
generate propnabij=s_nabij/totalcasesDAY
generate propuithuis=s_uithuis/totalcasesDAY
generate propwerk=s_werk/totalcasesDAY
generate proppersonen=s_personen/totalcasesDAY
generate propbezoek=s_bezoek/totalcasesDAY
generate propgesproken=s_gesproken/totalcasesDAY

by realdif: gen n=_n
keep if n==1

. twoway (line prophoesten realdif) (line propgeur realdif) (line propkeelpijn realdif) (line propkoorts realdif) (line propkortademig realdif) (line propmaagdarm realdif) (line propborstkas realdif) (line propogen realdif) (line propasymp realdif)

if realdif>=-14 & dif<=14

tsset realdif, daily
tssmooth ma propnabijMA = propnabij, window(6 1 0)


/*by pc*/
sort pc 
by pc: gen totalcasesDAY=_N
by pc: egen s_hoesten    = sum(hoesten)
by pc: egen s_keelpijn   = sum(keelpijn)
by pc: egen s_koorts     = sum(koorts)
by pc: egen s_kortademig = sum(kortademig)
by pc: egen s_maagdarm   = sum(maagdarm)
by pc: egen s_borstkas   = sum(borstkas)
by pc: egen s_ogen       = sum(ogen)
by pc: egen s_geur       = sum(geur)
by pc: egen s_hoofdpijn  = sum(hoofdpijn) 
by pc: egen s_vermoeidheid = sum(vermoeidheid)

by pc: egen s_contact    = sum(contact)
by pc: egen s_firstcovid = sum(firsttimecovid)
by pc: egen s_uithuis    = sum(uithuis)
by pc: egen s_nabij      = sum(nabij)
by pc: egen s_werk       = sum(werk)
by pc: egen s_personen   = sum(personen)
by pc: egen s_bezoek     = sum(bezoek)
by pc: egen s_gesproken  = sum(gesproken)

generate prophoesten=s_hoesten/totalcasesDAY
generate propkeelpijn=s_keelpijn/totalcasesDAY
generate propkoorts=s_koorts/totalcasesDAY
generate propkortademig=s_kortademig/totalcasesDAY
generate propmaagdarm=s_maagdarm/totalcasesDAY
generate propborstkas=s_borstkas/totalcasesDAY
generate propogen=s_ogen/totalcasesDAY
generate propgeur=s_geur/totalcasesDAY
generate prophoofdpijn=s_hoofdpijn/totalcasesDAY
generate propvermoeidheid=s_vermoeidheid/totalcasesDAY

generate propcontact=s_contact/totalcasesDAY
generate propfirstcovid=s_firstcovid/totalcasesDAY
generate propnabij=s_nabij/totalcasesDAY
generate propuithuis=s_uithuis/totalcasesDAY
generate propwerk=s_werk/totalcasesDAY
generate proppersonen=s_personen/totalcasesDAY
generate propbezoek=s_bezoek/totalcasesDAY
generate propgesproken=s_gesproken/totalcasesDAY

by pc: gen n=_n
keep if n==1

drop gender age hcpro contact hoesten keelpijn koorts kortademig maagdarm borstkas ogen geur covid werk uithuis personen bezoek nabij udid cdate profession gesproken sport vakantie vermoeidheid hoofdpijn gmcode1 buurt20201 wijk20201 gemeente20201 pr1 vrcode1 gmcode2 buurt20202 wijk20202 gemeente20202 pr2 vrcode2 ID agenum gendernum IDhuisgnum ooitpos n firsttimecovid propvermoeidheid s_vermoeidheid s_personen proppersonen

/*by gemeente*/
sort gmcode1 
by gmcode1: gen totalcasesDAY=_N
by gmcode1: egen s_hoesten    = sum(hoesten)
by gmcode1: egen s_keelpijn   = sum(keelpijn)
by gmcode1: egen s_koorts     = sum(koorts)
by gmcode1: egen s_kortademig = sum(kortademig)
by gmcode1: egen s_maagdarm   = sum(maagdarm)
by gmcode1: egen s_borstkas   = sum(borstkas)
by gmcode1: egen s_ogen       = sum(ogen)
by gmcode1: egen s_geur       = sum(geur)
by gmcode1: egen s_hoofdpijn  = sum(hoofdpijn) 
by gmcode1: egen s_vermoeidheid = sum(vermoeidheid)

by gmcode1: egen s_contact    = sum(contact)
by gmcode1: egen s_firstcovid = sum(firsttimecovid)
by gmcode1: egen s_uithuis    = sum(uithuis)
by gmcode1: egen s_nabij      = sum(nabij)
by gmcode1: egen s_werk       = sum(werk)
by gmcode1: egen s_personen   = sum(personen)
by gmcode1: egen s_bezoek     = sum(bezoek)
by gmcode1: egen s_gesproken  = sum(gesproken)

generate prophoesten=s_hoesten/totalcasesDAY
generate propkeelpijn=s_keelpijn/totalcasesDAY
generate propkoorts=s_koorts/totalcasesDAY
generate propkortademig=s_kortademig/totalcasesDAY
generate propmaagdarm=s_maagdarm/totalcasesDAY
generate propborstkas=s_borstkas/totalcasesDAY
generate propogen=s_ogen/totalcasesDAY
generate propgeur=s_geur/totalcasesDAY
generate prophoofdpijn=s_hoofdpijn/totalcasesDAY
generate propvermoeidheid=s_vermoeidheid/totalcasesDAY

generate propcontact=s_contact/totalcasesDAY
generate propfirstcovid=s_firstcovid/totalcasesDAY
generate propnabij=s_nabij/totalcasesDAY
generate propuithuis=s_uithuis/totalcasesDAY
generate propwerk=s_werk/totalcasesDAY
generate proppersonen=s_personen/totalcasesDAY
generate propbezoek=s_bezoek/totalcasesDAY
generate propgesproken=s_gesproken/totalcasesDAY

by gmcode1: gen n=_n
keep if n==1

drop pc gender age hcpro contact hoesten keelpijn koorts kortademig maagdarm borstkas ogen geur covid werk uithuis personen bezoek nabij udid cdate profession gesproken sport vakantie vermoeidheid hoofdpijn buurt20201 wijk20201 gemeente20201 pr1 vrcode1 gmcode2 buurt20202 wijk20202 gemeente20202 pr2 vrcode2 ID agenum gendernum IDhuisgnum ooitpos n firsttimecovid propvermoeidheid s_vermoeidheid s_personen proppersonen date

sort week
by week: gen AantalObservatiesWeek=_N
ssc install egenmore
by week: egen AantalGebruikers=nvals(unique_id)

preserve
by week: gen n=_n
keep if n==1
twoway (bar AantalObservatiesWeek week) (line AantalGebruikers week)
restore

sort week pr1
by week pr1: gen AantalobservatiesperPrWeek=_N
ssc install egenmore
by week pr1: egen AantalGebruikersPr=nvals(unique_id)
preserve
by week pr1: gen n=_n
keep if n==1
twoway (bar AantalobservatiesperPrWeek week) (bar AantalGebruikersPr week), by(pr1)
restore

merge m:m pr1 using "I:\ONDERZOEK\PROJECTEN\COVIDRADAR\Data\COVIDradarData\DataRIVM\perProvincerecent.dta"
drop _merge totcases
sort week pr1
by week pr1: gen AantalobservatiesperPrWeek=_N
gen AantalObservatiesPrWeekCapita=AantalobservatiesperPrWeek/inwProvince
gen AantalGebruikersWeekCapita=AantalGebruikersPr/inwProvince
preserve
by week pr1: gen n=_n
keep if n==1
twoway (bar AantalObservatiesPrWeekCapita week) (line AantalGebruikersWeekCapita week), by(pr1)
restore

/*per provincie*/ 
sort date pr1
by date pr1: gen totalcasesDAY=_N
by date pr1: egen s_hoesten    = sum(hoesten)
by date pr1: egen s_keelpijn   = sum(keelpijn)
by date pr1: egen s_koorts     = sum(koorts)
by date pr1: egen s_kortademig = sum(kortademig)
by date pr1: egen s_maagdarm   = sum(maagdarm)
by date pr1: egen s_borstkas   = sum(borstkas)
by date pr1: egen s_ogen       = sum(ogen)
by date pr1: egen s_geur       = sum(geur)
by date pr1: egen s_hoofdpijn  = sum(hoofdpijn) 
by date pr1: egen s_vermoeidheid = sum(vermoeidheid)
by date pr1: egen s_asymp		=sum(asymp)

by date pr1: egen s_contact    = sum(contact)
by date pr1: egen s_firstcovid = sum(firsttimecovid)
by date pr1: egen s_uithuis    = sum(uithuis)
by date pr1: egen s_nabij      = sum(nabij)
by date pr1: egen s_werk       = sum(werk)
by date pr1: egen s_personen   = sum(personen)
by date pr1: egen s_bezoek     = sum(bezoek)
by date pr1: egen s_gesproken  = sum(gesproken)

generate prophoesten=s_hoesten/totalcasesDAY
generate propkeelpijn=s_keelpijn/totalcasesDAY
generate propkoorts=s_koorts/totalcasesDAY
generate propkortademig=s_kortademig/totalcasesDAY
generate propmaagdarm=s_maagdarm/totalcasesDAY
generate propborstkas=s_borstkas/totalcasesDAY
generate propogen=s_ogen/totalcasesDAY
generate propgeur=s_geur/totalcasesDAY
generate prophoofdpijn=s_hoofdpijn/totalcasesDAY
generate propvermoeidheid=s_vermoeidheid/totalcasesDAY
generate propasymp=s_asymp/totalcasesDAY

generate propcontact=s_contact/totalcasesDAY
generate propfirstcovid=s_firstcovid/totalcasesDAY
generate propnabij=s_nabij/totalcasesDAY
generate propuithuis=s_uithuis/totalcasesDAY
generate propwerk=s_werk/totalcasesDAY
generate proppersonen=s_personen/totalcasesDAY
generate propbezoek=s_bezoek/totalcasesDAY
generate propgesproken=s_gesproken/totalcasesDAY

by date pr1: gen nn=_n
keep if nn==1

merge 1:1 date pr1 using "I:\ONDERZOEK\PROJECTEN\COVIDRADAR\Data\COVIDradarData\DataRIVM\perProvincerecent.dta"
keep if _merge==3
drop _merge

/*example*/
gen Obspercapita= totalcasesDAY/ inwonersprovince
gen Covidcasescapita= totcases/ inwonersprovince
generate CompositeSympScore=100*(propkeelpijn+prophoesten+propgeur+propkoorts)
generate CompositeBehaveScore=propnabij+propuithuis
generate SpecificCompSympScore=100*(propgeur+propkoorts+propkeelpijn)

tsset pr1num date, daily
tssmooth ma ScoreSympMA = CompositeSympScore, window(6 1 0)
tssmooth ma CompScoreBehaveMA = CompositeBehaveScore, window(6 1 0)
tssmooth ma SpecificCompSympScoreMA = SpecificCompSympScore, window(6 1 0)

twoway (bar totcases date if date>22036) (line CompositeSympScore date if date>22036, yaxis(2)) (line CompScoreBehaveMA date if date>22036, yaxis(2)), by(pr1)
twoway (bar Covidcasescapita date if date>22036) (line ScoreSympMA date if date>22036, yaxis(2)) (line CompScoreBehaveMA date if date>22036, yaxis(2)), by(pr1)

/*Sportvraag*/
gen event_window=1 if dif>=-14 & dif<=-1
replace event_window=0 if mi(event_window)
tabulate tabulate event_window sport, expected

/*per age*/ 
sort date age
by date age: gen totalcasesDAY=_N
by date age: egen s_hoesten    = sum(hoesten)
by date age: egen s_keelpijn   = sum(keelpijn)
by date age: egen s_koorts     = sum(koorts)
by date age: egen s_kortademig = sum(kortademig)
by date age: egen s_maagdarm   = sum(maagdarm)
by date age: egen s_borstkas   = sum(borstkas)
by date age: egen s_ogen       = sum(ogen)
by date age: egen s_geur       = sum(geur)
by date age: egen s_hoofdpijn  = sum(hoofdpijn) 
by date age: egen s_vermoeidheid = sum(vermoeidheid)
by date age: egen s_asymp		=sum(asymp)

by date age: egen s_contact    = sum(contact)
by date age: egen s_firstcovid = sum(realfirsttimecovid)
by date age: egen s_uithuis    = sum(uithuis)
by date age: egen s_nabij      = sum(nabij)
by date age: egen s_werk       = sum(werk)
by date age: egen s_personen   = sum(personen)
by date age: egen s_bezoek     = sum(bezoek)
by date age: egen s_gesproken  = sum(gesproken)

generate prophoesten=s_hoesten/totalcasesDAY
generate propkeelpijn=s_keelpijn/totalcasesDAY
generate propkoorts=s_koorts/totalcasesDAY
generate propkortademig=s_kortademig/totalcasesDAY
generate propmaagdarm=s_maagdarm/totalcasesDAY
generate propborstkas=s_borstkas/totalcasesDAY
generate propogen=s_ogen/totalcasesDAY
generate propgeur=s_geur/totalcasesDAY
generate prophoofdpijn=s_hoofdpijn/totalcasesDAY
generate propvermoeidheid=s_vermoeidheid/totalcasesDAY
generate propasymp=s_asymp/totalcasesDAY

generate propcontact=s_contact/totalcasesDAY
generate propfirstcovid=s_firstcovid/totalcasesDAY
generate propnabij=s_nabij/totalcasesDAY
generate propuithuis=s_uithuis/totalcasesDAY
generate propwerk=s_werk/totalcasesDAY
generate proppersonen=s_personen/totalcasesDAY
generate propbezoek=s_bezoek/totalcasesDAY
generate propgesproken=s_gesproken/totalcasesDAY

generate CompositeSympScore=100*(propkeelpijn+prophoesten+propgeur+propkoorts)
generate CompositeBehaveScore=propnabij+propuithuis

by date age: gen n=_n
preserve
keep if n==1
----
restore
tsset age date, daily
tssmooth ma ScoreSympMA = CompositeSympScore, window(6 1 0)
tssmooth ma CompScoreBehaveMA = CompositeBehaveScore, window(6 1 0)


*Per gemeente per week*/
generate Symptoomscore=1 if asymp==1
replace Symptoomscore=2 if asymp==0
replace Symptoomscore=3 if numbersymp>4
replace Symptoomscore=6 if koorts==1
replace Symptoomscore=6 if geur==1

generate Gedragsscore=2 if nabij>2
replace Gedragsscore=2 if personen>2
replace Gedragsscore=2 if uithuis>4
replace Gedragsscore=2 if werk==1
replace Gedragsscore=4 if hcpro=="yes"
replace Gedragsscore=6 if contact==1
replace Gedragsscore=1 if mi(Gedragsscore)

generate Correctiescore=-2 if age=="12-18"
replace Correctiescore=-1 if age=="19-29"
replace Correctiescore=-3 if age=="0-5"
replace Correctiescore=-3 if age=="06-11"
replace Correctiescore=-2 if covid==1
replace Correctiescore=0 if mi(Correctiescore)

generate CorGedragScore=Gedragsscore+Correctiescore
replace CorGedragScore=1 if CorGedragScore<1
generate CovidScore=Symptoomscore*CorGedragScore

sort week gmcode1 
by week gmcode1: gen totalcasesDAY=_N
by week gmcode1: egen s_hoesten    = sum(hoesten)
by week gmcode1: egen s_keelpijn   = sum(keelpijn)
by week gmcode1: egen s_koorts     = sum(koorts)
by week gmcode1: egen s_kortademig = sum(kortademig)
by week gmcode1: egen s_maagdarm   = sum(maagdarm)
by week gmcode1: egen s_borstkas   = sum(borstkas)
by week gmcode1: egen s_ogen       = sum(ogen)
by week gmcode1: egen s_geur       = sum(geur)
by week gmcode1: egen s_hoofdpijn  = sum(hoofdpijn) 
by week gmcode1: egen s_vermoeidheid = sum(vermoeidheid)
by week gmcode1: egen s_asymp		=sum(asymp)
by week gmcode1: egen s_nsymp		=sum(numbersymp)


by week gmcode1: egen s_contact    = sum(contact)
by week gmcode1: egen s_firstcovid = sum(realfirsttimecovid)
by week gmcode1: egen s_uithuis    = sum(uithuis)
by week gmcode1: egen s_nabij      = sum(nabij)
by week gmcode1: egen s_werk       = sum(werk)
by week gmcode1: egen s_personen   = sum(personen)
by week gmcode1: egen s_bezoek     = sum(bezoek)
by week gmcode1: egen s_gesproken  = sum(gesproken)
by week gmcode1: egen s_covidscore = sum(CovidScore)
by week gmcode1: egen s_symptoomscore  = sum(Symptoomscore)
by week gmcode1: egen s_Corgedragscore  = sum(CorGedragScore)
by week gmcode1: egen s_Gedragsscore = sum(Gedragsscore)

generate prophoesten=s_hoesten/totalcasesDAY
generate propkeelpijn=s_keelpijn/totalcasesDAY
generate propkoorts=s_koorts/totalcasesDAY
generate propkortademig=s_kortademig/totalcasesDAY
generate propmaagdarm=s_maagdarm/totalcasesDAY
generate propborstkas=s_borstkas/totalcasesDAY
generate propogen=s_ogen/totalcasesDAY
generate propgeur=s_geur/totalcasesDAY
generate prophoofdpijn=s_hoofdpijn/totalcasesDAY
generate propvermoeidheid=s_vermoeidheid/totalcasesDAY
generate propasymp=s_asymp/totalcasesDAY
generate propnsymp=s_nsymp/totalcasesDAY

generate propcontact=s_contact/totalcasesDAY
generate propfirstcovid=s_firstcovid/totalcasesDAY
generate propnabij=s_nabij/totalcasesDAY
generate propuithuis=s_uithuis/totalcasesDAY
generate propwerk=s_werk/totalcasesDAY
generate proppersonen=s_personen/totalcasesDAY
generate propbezoek=s_bezoek/totalcasesDAY
generate propgesproken=s_gesproken/totalcasesDAY
generate meanCovidscore=s_covidscore/totalcasesDAY
generate meanSymptoomscore=s_symptoomscore/totalcasesDAY
generate meanCorgedragsscore=s_Corgedragscore/totalcasesDAY
generate meanGedragsscore=s_Gedragsscore/totalcasesDAY

generate CompositeSympScore=100*(propkeelpijn+prophoesten+propgeur+propkoorts)
generate CompositeSympScore2=100*(propkeelpijn+propgeur+propkoorts) 
generate CompositeBehaveScore=propnabij+propuithuis

keep date gmcode1 gemeente20201 pr1 vrcode1 inwonersgemeente perkm2gemeente reminderday week dayoftheweek totalcasesDAY s_hoesten s_keelpijn s_koorts s_kortademig s_maagdarm s_borstkas s_ogen s_geur s_hoofdpijn s_vermoeidheid s_asymp s_nsymp s_contact s_firstcovid s_uithuis s_nabij s_werk s_personen s_bezoek s_gesproken s_covidscore s_symptoomscore s_Corgedragscore s_Gedragsscore prophoesten propkeelpijn propkoorts propkortademig propmaagdarm propborstkas propogen propgeur prophoofdpijn propvermoeidheid propasymp propnsymp propcontact propfirstcovid propnabij propuithuis propwerk proppersonen propbezoek propgesproken meanCovidscore meanSymptoomscore meanCorgedragsscore meanGedragsscore CompositeSympScore CompositeSympScore2 CompositeBehaveScore

by week gmcode1: gen n4=_n
keep if n4==1
drop n4
save "I:\ONDERZOEK\PROJECTEN\COVIDRADAR\Data\COVIDradarData\DataRegionaal\ScoresWeekGemeente.dta", replace

merge 1:1 week using "I:\ONDERZOEK\PROJECTEN\COVIDRADAR\Data\COVIDradarData\DataRIVM\WeekGemeenteRIVM"
keep if _merge==3
drop _merge

tsset gemeente20201 week, weekly
by gemeente20201: gen n=_n
tssmooth ma totcasesMA= totcases , window(2 0 0)
by gemeente20201: gen futurechangeRIVM=totcases[n+1]/totcasesMA 
by gemeente20201: replace futurechangeRIVM=0 if totcases[n+1]==0
by gemeente20201: replace futurechangeRIVM=2 if totcasesMA==0
gen binchange=1 if futurechangeRIVM>1
replace binchange=0 if futurechangeRIVM<=1

tssmooth ma CSCma= CompositeSympScore , window(2 0 0)
replace CSCma=CompositeSympScore if mi(CSCma)
by gemeente20201, sort : gen SCSchange= CompositeSympScore / CSCma 
gen binchangeSCS=1 if SCSchange >1
replace binchangeSCS=0 if SCSchange<=1

tssmooth ma RegioMA= meanCovidscore , window(2 0 0)
replace RegioMA=meanCovidscore if mi(RegioMA)
by gemeente20201, sort : gen Regiochange= meanCovidscore / RegioMA 
gen binchangeRegio=1 if Regiochange >1
replace binchangeRegio=0 if Regiochange<=1

tssmooth ma RegioSympMA= meanSymptoomscore , window(2 0 0)
replace RegioSympMA=meanSymptoomscore if mi(RegioSympMA)
by gemeente20201, sort : gen RegioSympChange= meanSymptoomscore / RegioSympMA 
gen binchangeSympRegio=1 if RegioSympChange >1
replace binchangeSympRegio=0 if RegioSympChange<=1

tssmooth ma RegioGedragMA= meanCorgedragsscore , window(2 0 0)
replace RegioGedragMA=meanCorgedragsscore if mi(RegioGedragMA)
by gemeente20201, sort : gen RegioGedragChange= meanCorgedragsscore / RegioGedragMA 
gen binchangeGedragRegio=1 if RegioGedragChange >1
replace binchangeGedragRegio=0 if RegioGedragChange<=1


sort week
gen A=1 if binchange==1 & binchangeRegio==1
replace A=0 if mi(A)
gen B=1 if binchange==0 & binchangeRegio==1
replace B=0 if mi(B)
gen C=1 if binchange==1 & binchangeRegio==0
replace C=0 if mi(C)
gen D=1 if binchange==0 & binchangeRegio==0
replace D=0 if mi(D)

by week: egen pA1=sum(A)
by week: egen pB1=sum(B)
by week: egen pC1=sum(C)
by week: egen pD1=sum(D)
gen OR1=(pA1/pB1)/(pC1/pD1)

twoway (scatter OR1 week ) (line totcases week, yaxis(2))


gen A2=1 if binchange==1 & binchangeSCS2==1
replace A2=0 if mi(A2)
gen B2=1 if binchange==0 & binchangeSCS2==1
replace B2=0 if mi(B2)
gen C2=1 if binchange==1 & binchangeSCS2==0
replace C2=0 if mi(C2)
gen D2=1 if binchange==0 & binchangeSCS2==0
replace D2=0 if mi(D2)

by week: egen pA2=sum(A2)
by week: egen pB2=sum(B2)
by week: egen pC2=sum(C2)
by week: egen pD2=sum(D2)
gen OR2=(pA2/pB2)/(pC2/pD2)

twoway (scatter OR2 week if weekn==1) (line RIVMweekCovid week if weekn==1, yaxis(2))

gen A3=1 if binchange==1 & binchangeSCS==1
replace A3=0 if mi(A3)
gen B3=1 if binchange==0 & binchangeSCS==1
replace B3=0 if mi(B3)
gen C3=1 if binchange==1 & binchangeSCS==0
replace C3=0 if mi(C3)
gen D3=1 if binchange==0 & binchangeSCS==0
replace D3=0 if mi(D3)

by week: egen pA3=sum(A3)
by week: egen pB3=sum(B3)
by week: egen pC3=sum(C3)
by week: egen pD3=sum(D3)
gen OR3=(pA3/pB3)/(pC3/pD3)

twoway (scatter OR3 week) 


*Regioscore*
generate Symptoomscore=1 if asymp==1
replace Symptoomscore=2 if asymp==0
replace Symptoomscore=3 if numbersymp>4
replace Symptoomscore=6 if koorts==1
replace Symptoomscore=6 if geur==1

generate Gedragsscore=2 if nabij>2
replace Gedragsscore=2 if personen>2
replace Gedragsscore=2 if uithuis>4
replace Gedragsscore=2 if werk==1
replace Gedragsscore=4 if hcpro=="yes"
replace Gedragsscore=6 if contact==1
replace Gedragsscore=1 if mi(Gedragsscore)

generate Correctiescore=-2 if age=="12-18"
replace Correctiescore=-1 if age=="19-29"
replace Correctiescore=-3 if age=="0-5"
replace Correctiescore=-3 if age=="06-11"
replace Correctiescore=-2 if covid==1
replace Correctiescore=0 if mi(Correctiescore)

generate CorGedragScore=Gedragsscore+Correctiescore
replace CorGedragScore=1 if CorGedragScore<1
generate CovidScore=Symptoomscore*CorGedragScore

*weekScore*
drop if Excluded==1
sort week gmcode1
by week gmcode1: gen totalcasesDAY=_N
by week gmcode1: egen s_RegioWeekScore= sum(CovidScore)
by week gmcode1: egen s_RegioWeekScoreSymp= sum(Symptoomscore)
by week gmcode1: egen s_RegioWeekScoreGedrag= sum(CorGedragScore)

generate RegioWeekScore=s_RegioWeekScore/totalcasesDAY
generate RegioWeekScoreSymp=s_RegioWeekScoreSymp/totalcasesDAY
generate RegioWeekScoreGedrag=s_RegioWeekScoreGedrag/totalcasesDAY

by week gmcode1: gen n=_n
keep if n==1

*dayscore*
sort date
by date: gen totalcasesDAY=_N
by date: egen s_dayCovidScore=sum(CovidScore)
by date: egen s_daySympScore=sum(Symptoomscore)
by date: egen s_dayBehaveScore=sum(Gedragsscore)
by date: egen s_dayCorBehaveScore=sum(CorGedragScore)

generate DagCovidScore=s_dayCovidScore/totalcasesDAY
generate DagSympScore=s_daySympScore/totalcasesDAY
generate DagBehaveScore=s_dayBehaveScore/totalcasesDAY
generate DagCorBehaveScore=s_dayCorBehaveScore/totalcasesDAY

by date: gen nn=_n
keep if nn==1

tsset date, daily
tssmooth ma DagCovidScoreM= DagCovidScore, window (6 1 0)
tssmooth ma DagSympScoreM= DagSympScore, window (6 1 0)
tssmooth ma DagBehaveScoreM= DagBehaveScore, window (6 1 0)
tssmooth ma DagCorBehaveScoreM= DagCorBehaveScore, window (6 1 0)


merge 1:1 date using "I:\ONDERZOEK\PROJECTEN\COVIDRADAR\Data\COVIDradarData\DataRIVM\RIVMdataALLNEWEST"
keep if _merge==3
drop _merge

twoway (tsline totcases if tin(1jun2020, 5dec2020), yaxis(1) recast(bar))(tsline DagCovidScoreM if tin(1jun2020, 5dec2020), yaxis(2)) (tsline DagCorBehaveScoreM if tin(1jun2020, 5dec2020), yaxis(2))
