# Supplementary material for: COVID RADAR app: Description and validation of population surveillance of symptoms and behavior in relation to COVID-19
Source: PLoS One. 2021 Jun 30;16(6):e0253566. doi: 10.1371/journal.pone.0253566 (PMC8244909; doi:10.1371/journal.pone.0253566)
Supplement: S7 File — (ZIP) [file pone.0253566.s023.zip]

Archive with 109 entries (109 files):
- sensitivity/Loyalagegenderobs.tif
- sensitivity/noHCOROS19S25Behave.tif
- sensitivity/noHCPROaantalsymp.tif
- sensitivity/noHCPROagegenderobs.tif
- sensitivity/noHCPROasymp.tif
- sensitivity/noHCPROasymptest.tif
- sensitivity/noHCPRObehavetest.tif
- sensitivity/noHCPRObezoek.tif
- sensitivity/noHCPROBezoektime.tif
- sensitivity/noHCPROborstkas.tif
- sensitivity/noHCPROcontact.tif
- sensitivity/noHCPROcontacttest.tif
- sensitivity/noHCPROextreemvermoeidheid.tif
- sensitivity/noHCPROgesproken.tif
- sensitivity/noHCPROGesprokentime.tif
- sensitivity/noHCPROgeur.tif
- sensitivity/noHCPROhighsypmtime.tif
- sensitivity/noHCPROhoesten.tif
- sensitivity/noHCPROhoofdpijn.tif
- sensitivity/noHCPROkeelpijn.tif
- sensitivity/noHCPROkoorts.tif
- sensitivity/noHCPROkortademig.tif
- sensitivity/noHCPROlowsypmtime.tif
- sensitivity/noHCPROmaagdarm.tif
- sensitivity/noHCPROnabij.tif
- sensitivity/noHCPRONabijtime.tif
- sensitivity/noHCPROnsymptest.tif
- sensitivity/noHCPROogen.tif
- sensitivity/noHCPROrhinovirus.tif
- sensitivity/noHCPROS6-S16AllSymp.tif
- sensitivity/noHCPROsymptomstest.tif
- sensitivity/noHCPROuithuis.tif
- sensitivity/noHCPROUithuistime.tif
- sensitivity/noHCPROvermoeidheid.tif
- sensitivity/noHCPROwerk.tif
- sensitivity/noHCPROwerktest.tif
- sensitivity/noHCPROWerktime.tif
- sensitivity/noLoyalaantalsymp.tif
- sensitivity/noLoyalagegenderobs.tif
- sensitivity/noLoyalasymp.tif
- sensitivity/noLoyalasymptest.tif
- sensitivity/noLoyalbehavetest.tif
- sensitivity/noLoyalbezoek.tif
- sensitivity/noLoyalBezoektime.tif
- sensitivity/noLoyalborstkas.tif
- sensitivity/noLoyalcontact.tif
- sensitivity/noLoyalcontacttest.tif
- sensitivity/noLoyalextreemvermoeidheid.tif
- sensitivity/noLoyalgesproken.tif
- sensitivity/noLoyalGesprokentime.tif
- sensitivity/noLoyalgeur.tif
- sensitivity/noLoyalhighsypmtime.tif
- sensitivity/noLoyalhoesten.tif
- sensitivity/noLoyalhoofdpijn.tif
- sensitivity/noLoyalkeelpijn.tif
- sensitivity/noLoyalkoorts.tif
- sensitivity/noLoyalkortademig.tif
- sensitivity/noLoyallowsypmtime.tif
- sensitivity/noLoyalmaagdarm.tif
- sensitivity/noLoyalnabij.tif
- sensitivity/noLoyalNabijtime.tif
- sensitivity/noLoyalnsymptest.tif
- sensitivity/noLoyalogen.tif
- sensitivity/noLoyalrhinovirus.tif
- sensitivity/noLoyalS19S25Behave.tif
- sensitivity/noLoyalS6-S16AllSymp.tif
- sensitivity/noLoyalsymptomstest.tif
- sensitivity/noLoyaluithuis.tif
- sensitivity/noLoyalUithuistime.tif
- sensitivity/noLoyalvermoeidheid.tif
- sensitivity/noLoyalwerk.tif
- sensitivity/noLoyalwerktest.tif
- sensitivity/noLoyalWerktime.tif
- sensitivity/noZHaantalsymp.tif
- sensitivity/noZHagegenderobs.tif
- sensitivity/noZHasymp.tif
- sensitivity/noZHasymptest.tif
- sensitivity/noZHbehavetest.tif
- sensitivity/noZHbezoek.tif
- sensitivity/noZHBezoektime.tif
- sensitivity/noZHborstkas.tif
- sensitivity/noZHcontact.tif
- sensitivity/noZHcontacttest.tif
- sensitivity/noZHextreemvermoeidheid.tif
- sensitivity/noZHgesproken.tif
- sensitivity/noZHGesprokentime.tif
- sensitivity/noZHgeur.tif
- sensitivity/noZHhighsypmtime.tif
- sensitivity/noZHhoesten.tif
- sensitivity/noZHhoofdpijn.tif
- sensitivity/noZHkeelpijn.tif
- sensitivity/noZHkoorts.tif
- sensitivity/noZHkortademig.tif
- sensitivity/noZHlowsypmtime.tif
- sensitivity/noZHmaagdarm.tif
- sensitivity/noZHnabij.tif
- sensitivity/noZHNabijtime.tif
- sensitivity/noZHnsymptest.tif
- sensitivity/noZHogen.tif
- sensitivity/noZHrhinovirus.tif
- sensitivity/noZHS19S25Behave.tif
- sensitivity/noZHS6-S16AllSymp.tif
- sensitivity/noZHsymptomstest.tif
- sensitivity/noZHuithuis.tif
- sensitivity/noZHUithuistime.tif
- sensitivity/noZHvermoeidheid.tif
- sensitivity/noZHwerk.tif
- sensitivity/noZHwerktest.tif
- sensitivity/noZHWerktime.tif
