# Supplementary material for: COVID RADAR app: Description and validation of population surveillance of symptoms and behavior in relation to COVID-19
Source: PLoS One. 2021 Jun 30;16(6):e0253566. doi: 10.1371/journal.pone.0253566 (PMC8244909; doi:10.1371/journal.pone.0253566)
Supplement: S1 Table — (XLSX) [file pone.0253566.s024.xlsx]

## Sheet: Figure 1
Variable name	Variable type	Variable description
pc	ID variable	postal code (four digits)
gender	categorical (M/F/O/N)	gender of user (male, female, other, none)
age	discrete (10yr increments)	age group of user
profession	categorical (sort)	health-care professional, educational, catering, other profession with high change of contact, other profession
unique_id	ID variable	householdmember unique identifier
udid	ID variable	household unique identifier
cdate	unix timestamp	time and date user answered questionnaire
date	timestamp	date user answered questionnaire
contact	binary	contact with COVID-19 patient in past 14 days (no/yes)
hoesten	binary	coughing (no/yes)
keelpijn	binary	sore throat (no/yes)
koorts	binary	fever (no/yes)
kortademig	binary	shortness of breath (no/yes)
maagdarm	binary	stomach issues (no/yes)
borstkas	binary	pain in the chest (no/yes)
ogen	binary	swollen eyes (no/yes)
geur	binary	loss of smell or taste (no/yes)
vermoeidheid	categorical (N, Y1, Y2)	Fatigue (no, yes mild, yes extreme)
hoofdpijn	binary	headache (yes/no)
covid	categorical (N, Y1, Y2)	user diagnosed with COVID- 19 (no/yes - in the past 2 weeks/yes - more than 2 weeks ago)
werk	binary	work/school yesterday (no/yes)
uithuis	integer [0-24]	hours spent outside yesterday
personen	discrete (0, 1-10, 11-30, 31-50, 50+)	number of people within 5 meters yesterday
bezoek	integer [0-20]	visitors at home yesterday
nabij	integer [0-50]	number of people in two features above within 1.5m
gesproken	integer [0-50]	number of people in two features above within 1.5m, spoken with
sport	categorical (Y1, Y2, Y3, N)	Excersise yesterday inside, outside, other
vakantie	categorical (N, Y, which country)	vacation, in Europe, outside Europe, which country
mondkapje	categorical (N, Y some, Y always)	mask; no, yes obeying rules, more than rules prescribe
publiek	categorical (N, Y)	public place; yes, no
Samengestelde variabelen
firsttimenegative	binary	positive on first date if user reports covid=3 twice
Realfirsttimecovid	binary	positive on first date if user reports covid>0 twice
Ooitpos	binary	positive if user has once realfirsttimecovid=1
Numbersymp	integer [0-10]	Number of symptoms reported by user
Asymp	binary	no symptoms reported by user
New[symptom]	binary	first time users reports symptom
prop[variable]	real	mean or proportion of variable that date
realdif	integer [-290 - 290]	Day surrounding positive test
VakantieCAT	categorical	no, Yes Europe, YES World
Week	integer	weeknumber (STATA specific)
CLI	binary	Covid Like Symptoms (defintion ECDC)
dif[variabele]	real	variabele-prop[variabele]
Rrdif[variabele]	real	variabele/prop[variabele]
obsnum	integer	number of observation of user
totalobsnum	integer	total number of observations of user
startdate	date	date first observation
lastdate	date	date last observation
period	integer	number of days between startdate-lastdate
newid	integer	nummeric ID (STATA specific)
meanobsday	real	totalobs/period
gapdates	integer	number of obs between observation and last observation
meangapdates	real	mean of gaps within user
maxgapdates	integer	max of gaps within user
AbsRisk[variabele]Prior	real	mean of dif[variabele] in day -20 till -10 from observation within user
Rrisk[variabele]Prior	real	mean of Rrdif[variabele] in day -20 till -10 from observation within user
proppostestreal	real	proportion of test positive specific date within cohort
