# Supplementary material for: COVID RADAR app: Description and validation of population surveillance of symptoms and behavior in relation to COVID-19
Source: PLoS One. 2021 Jun 30;16(6):e0253566. doi: 10.1371/journal.pone.0253566 (PMC8244909; doi:10.1371/journal.pone.0253566)
Supplement: S2 Table — (XLSX) [file pone.0253566.s025.xlsx]

## Sheet: Sheet1
Observation Excluded vs. Included	Included		Excluded		Total
	N	%	N	%	6202706
	6100261	0.983484	102445	0.0165162
Gender (female)	3453866	0.566183	56655	0.553028
Profession
Catering	15011	0.00246071	295	0.00287959
Education	123912	0.0203126	2013	0.0196496
Hcpro	588001	0.0963895	3874	0.0378154
Other	1444650	0.236818	29825	0.291132
Other_Contact	79223	0.0129868	1294	0.0126312
Missing	3849464	0.631033	65144	0.635892
Age
0-5	85813	0.0140671	759	0.00740885
06-11	125740	0.0206122	1060	0.010347
12-18	227337	0.0372668	2458	0.0239934
19-29	316486	0.0518807	3093	0.0301918
30-39	434520	0.0712297	7927	0.0773781
40-49	644861	0.10571	5156	0.0503294
50-59	1351587	0.221562	13547	0.132237
60-69	1894937	0.310632	33925	0.331153
70-79	928850	0.152264	29853	0.291405
80+	90130	0.0147748	4667	0.0455562
Tested SARS-CoV-2 positive	141111	0.023132	2350	0.0229391
Cough	359447	0.0589232	5156	0.0503294
Sore Throat	190639	0.031251	2361	0.0230465
Fever	24860	0.00407524	565	0.00551515
Short of Breath	180829	0.0296428	3286	0.0320757
Bowel Symptoms	178041	0.0291858	2714	0.0264923
Pain in Chest	66194	0.010851	773	0.00754551
Eye Infection	79115	0.0129691	1533	0.0149641
Loss of Smell	64193	0.010523	1394	0.0136073
Fatigue	83451	0.0136799	1336	0.0130411
Headache	28851	0.00472947	455	0.00444141
Asymptomatic	5306728	0.869918	91096	0.889219
Contact with COVID-19 patient	150853	0.0247289	1852	0.018078
Going out for work/school	964143	0.158049	9762	0.0952902
Number of persons <5 meter
0	2024304	0.331839	36768	0.358905
1-10	2816177	0.461649	31262	0.305159
11-30	734469	0.1204	7724	0.0753966
31-50	81218	0.0133139	856	0.0083557
50+	61491	0.0100801	583	0.00569086
Sporting
no	324674	0.053223	6310	0.061594
yes, inside sportclub	67591	0.01108	1025	0.0100054
yes, outside sportclub	259540	0.0425457	3757	0.0366733
yes, somewere else	1087884	0.178334	16040	0.156572
Visitors at home (mean; SD)	0.589097	2.82036	0.458431	2.64492
Persons within 1.5 meter (mean; SD)	2.20499	4.98415	1.42399	4.18081
Hours outside home (mean; SD)	3.09249	4.08771	2.00636	3.72666
Number of persons spoken with within 1.5 meters (mean; SD)	0.798753	3.13871	0.611243	2.88794
Vacation
No	2030465	0.332849	48163	0.470135
Yes, Europe	29488	0.00483389	603	0.00588609
Yes, outside Europe	1540	0.000252448	28	0.000273317
